# Supplementary material for: STAT3 promotes a youthful epigenetic state in articular chondrocytes
Source: Aging Cell. 2023 Jan 13;22(2):e13773. doi: 10.1111/acel.13773 (PMC9924946; doi:10.1111/acel.13773)
Supplement: Supplementary file 1 — TableS1 [file ACEL-22-e13773-s002.xlsx]

## Sheet: Sheet1
Table S1: Age-correlated CpGs
CpG_ID	cor	Z	pvalueStudent
cg00936312	0.974619	11.9243	4.67775e-21
cg23500537	0.966024	11.1136	3.50976e-19
cg17508941	0.965646	11.0828	4.13261e-19
cg00590036	0.959386	10.6156	4.8807e-18
cg11071401	0.957754	10.5054	8.71927e-18
cg08026735	0.957327	10.4773	1.01109e-17
cg03356778	0.956893	10.4489	1.17342e-17
cg00042244	0.956058	10.3953	1.5555e-17
cg00059225	0.954022	10.2684	3.0277e-17
cg21572722	0.949398	9.99944	1.23562e-16
cg11725640	0.947486	9.89522	2.12737e-16
cg26974111	0.947009	9.86977	2.4288e-16
cg23482427	0.946144	9.82423	3.07827e-16
cg04833853	0.945014	9.76575	4.17174e-16
cg00055233	0.944337	9.73129	4.98933e-16
cg21493505	0.94411	9.71983	5.29514e-16
cg03679581	0.944075	9.71807	5.34379e-16
cg07843760	0.943682	9.6983	5.92113e-16
cg18240400	0.943202	9.67439	6.70299e-16
cg23517605	0.943027	9.66573	7.01107e-16
cg07066898	0.942871	9.65804	7.29613e-16
cg09478021	0.942074	9.61897	8.93353e-16
cg06648759	0.942054	9.61796	8.98036e-16
cg06639320	0.941961	9.61344	9.19332e-16
cg18071806	0.94113	9.57334	1.13144e-15
cg07589899	0.940186	9.52846	1.42711e-15
cg03054026	0.938908	9.46873	1.94314e-15
cg03897489	0.938787	9.46314	2e-15
cg19299034	0.93795	9.42477	2.43804e-15
cg24360269	0.937575	9.40777	2.66149e-15
cg23995914	0.935591	9.31928	4.19888e-15
cg22454769	0.935401	9.31092	4.38349e-15
cg17592231	0.934502	9.2718	5.36058e-15
cg16764274	0.933381	9.22374	6.86222e-15
cg00178864	0.9333	9.22029	6.98471e-15
cg01883408	0.932989	9.20712	7.47339e-15
cg27541691	0.932144	9.1716	8.96783e-15
cg22331349	0.931722	9.15403	9.81335e-15
cg00439658	0.930513	9.10427	1.26637e-14
cg12177001	0.929998	9.08331	1.4098e-14
cg12757011	0.929489	9.06273	1.56637e-14
cg12354056	0.929092	9.04678	1.69955e-14
cg12972233	0.928473	9.02211	1.92798e-14
cg03969515	0.927972	9.00228	2.13359e-14
cg17110586	0.92797	9.00221	2.13429e-14
cg04075144	0.927815	8.99609	2.20205e-14
cg12806103	0.927745	8.99333	2.23336e-14
cg11998703	0.92735	8.97786	2.41687e-14
cg06533570	0.926982	8.96348	2.60097e-14
cg20213650	0.926697	8.9524	2.75222e-14
cg27220299	0.926339	8.93858	2.95322e-14
cg21061022	0.925654	8.91223	3.37785e-14
cg22496729	0.925318	8.8994	3.60597e-14
cg06458239	0.924947	8.8853	3.87456e-14
cg04880546	0.92467	8.87482	4.08698e-14
cg25146577	0.923463	8.82958	5.14485e-14
cg25711779	0.923295	8.82335	5.31023e-14
cg01381001	0.922584	8.79704	6.06997e-14
cg04147494	0.922404	8.79046	6.27657e-14
cg13870990	0.92229	8.78626	6.41184e-14
cg17533927	0.921864	8.77067	6.93987e-14
cg26549701	0.92173	8.7658	7.11386e-14
cg04265051	0.921603	8.76119	7.28223e-14
cg00120274	0.921017	8.73994	8.11126e-14
cg03764410	0.920984	8.73874	8.16061e-14
cg02925367	0.920623	8.72576	8.71619e-14
cg21140799	0.920481	8.72067	8.94405e-14
cg08773625	0.920103	8.70712	9.57952e-14
cg21242642	0.919779	8.6956	1.01556e-13
cg05082527	0.919648	8.69093	1.03985e-13
cg06212823	0.91939	8.6818	1.08911e-13
cg05657132	0.91912	8.67223	1.14314e-13
cg14015804	0.918881	8.66382	1.19288e-13
cg16344173	0.918369	8.64587	1.30627e-13
cg20189674	0.918298	8.64339	1.32276e-13
cg05771342	0.918045	8.63454	1.38336e-13
cg26624134	0.917731	8.62362	1.46188e-13
cg26603341	0.917651	8.62085	1.48253e-13
cg10519840	0.917084	8.60127	1.63674e-13
cg04684267	0.916904	8.59505	1.68898e-13
cg26672959	0.916903	8.59504	1.68907e-13
cg11429436	0.916902	8.59499	1.68944e-13
cg26921969	0.916763	8.59021	1.73079e-13
cg25161838	0.916686	8.58758	1.75391e-13
cg22132509	0.916356	8.57626	1.85711e-13
cg20230920	0.91634	8.57574	1.86197e-13
cg01196858	0.916337	8.57561	1.86322e-13
cg20572537	0.916255	8.57283	1.88952e-13
cg23938637	0.916202	8.57103	1.90679e-13
cg08319289	0.91579	8.55698	2.04687e-13
cg05705813	0.915659	8.55256	2.09306e-13
cg06849504	0.915506	8.54737	2.14859e-13
cg20526012	0.915326	8.54127	2.2157e-13
cg06900008	0.914788	8.52318	2.42729e-13
cg09724818	0.914764	8.52236	2.43736e-13
cg08557649	0.91466	8.51887	2.48059e-13
cg15398400	0.914646	8.51841	2.48631e-13
cg00260802	0.914481	8.51288	2.55659e-13
cg06569420	0.914409	8.51047	2.58789e-13
cg05546369	0.91433	8.50781	2.6227e-13
cg21146795	0.914274	8.50595	2.64742e-13
cg00727673	0.914147	8.50174	2.70424e-13
cg06783429	0.913877	8.49273	2.82975e-13
cg16431278	0.913494	8.48003	3.01668e-13
cg15877431	0.913493	8.48	3.01701e-13
cg13905757	0.913375	8.4761	3.07683e-13
cg06629170	0.913316	8.47414	3.10741e-13
cg01472018	0.913213	8.47075	3.16094e-13
cg25202302	0.912819	8.45778	3.37407e-13
cg02062744	0.912763	8.45596	3.40502e-13
cg26666758	0.912759	8.45581	3.40765e-13
cg17268658	0.912709	8.45416	3.43602e-13
cg01912040	0.912545	8.44882	3.52962e-13
cg15524911	0.912259	8.43944	3.70003e-13
cg03545227	0.912252	8.43922	3.70409e-13
cg27582007	0.912065	8.43313	3.81919e-13
cg14678667	0.911942	8.42911	3.8973e-13
cg03053291	0.911506	8.41498	4.18399e-13
cg06376426	0.911412	8.41192	4.24882e-13
cg00771218	0.91136	8.41024	4.28489e-13
cg02571142	0.911315	8.40878	4.31647e-13
cg14449059	0.911157	8.4037	4.428e-13
cg23158446	0.911124	8.40262	4.45192e-13
cg10066871	0.910943	8.39679	4.5842e-13
cg08831594	0.910675	8.38819	4.78662e-13
cg27611978	0.910671	8.38804	4.79022e-13
cg23115387	0.91063	8.38673	4.82183e-13
cg03302897	0.910433	8.38043	4.97668e-13
cg17583086	0.910285	8.37569	5.09644e-13
cg23655039	0.910067	8.36873	5.27744e-13
cg20308540	0.910028	8.3675	5.31025e-13
cg19190269	0.909956	8.36518	5.37239e-13
cg21186066	0.909951	8.36503	5.37635e-13
cg18568872	0.909803	8.36033	5.50463e-13
cg16082058	0.909781	8.35964	5.52372e-13
cg00868875	0.909756	8.35883	5.54609e-13
cg10299585	0.909586	8.35344	5.69805e-13
cg26893699	0.909525	8.35151	5.75353e-13
cg04056576	0.909404	8.34767	5.86543e-13
cg11580525	0.90939	8.34721	5.87899e-13
cg04193160	0.909317	8.3449	5.94752e-13
cg14110361	0.908809	8.32888	6.44454e-13
cg00460776	0.908765	8.3275	6.48947e-13
cg02980440	0.908716	8.32597	6.53938e-13
cg23779890	0.908687	8.32505	6.56931e-13
cg21536969	0.90867	8.32453	6.58667e-13
cg01697794	0.908581	8.32172	6.68002e-13
cg20232503	0.908564	8.32117	6.69835e-13
cg06579248	0.908401	8.31606	6.872e-13
cg07563342	0.908347	8.3144	6.92957e-13
cg01331275	0.908326	8.31371	6.95335e-13
cg06163695	0.90806	8.3054	7.2488e-13
cg17735563	0.907888	8.30005	7.44567e-13
cg23296595	0.90787	8.29948	7.46691e-13
cg13433250	0.907663	8.29304	7.71126e-13
cg17485724	0.907594	8.29088	7.79513e-13
cg16079347	0.907585	8.29062	7.80549e-13
cg25590492	0.907568	8.29008	7.82649e-13
cg10425645	0.907555	8.28967	7.84261e-13
cg13381610	0.907519	8.28855	7.88655e-13
cg21565130	0.907476	8.28722	7.93911e-13
cg20083676	0.90733	8.28269	8.12122e-13
cg12791939	0.907225	8.27945	8.2541e-13
cg08529333	0.907187	8.27826	8.30331e-13
cg10215401	0.907138	8.27675	8.36613e-13
cg07302677	0.90712	8.2762	8.3892e-13
cg16866564	0.907118	8.27613	8.39215e-13
cg10858945	0.90708	8.27497	8.44114e-13
cg12187999	0.90707	8.27466	8.45428e-13
cg10121601	0.907069	8.27463	8.4553e-13
cg05158240	0.906995	8.27232	8.55353e-13
cg02064408	0.906988	8.27213	8.56158e-13
cg15384383	0.906879	8.26875	8.70759e-13
cg09419027	0.906719	8.26382	8.9251e-13
cg00771376	0.90668	8.26263	8.9783e-13
cg02407876	0.90643	8.25495	9.32969e-13
cg05550893	0.906416	8.25451	9.35019e-13
cg11007075	0.906355	8.25265	9.43741e-13
cg07467772	0.906241	8.24914	9.60474e-13
cg08491582	0.90612	8.24544	9.78375e-13
cg23076080	0.906107	8.24505	9.80288e-13
cg24839008	0.906101	8.24486	9.8122e-13
cg09146183	0.906091	8.24455	9.8271e-13
cg00645755	0.906049	8.24327	9.89051e-13
cg13227982	0.905908	8.23896	1.01057e-12
cg09208020	0.905853	8.23729	1.01904e-12
cg04834794	0.905777	8.23494	1.03105e-12
cg17081586	0.905767	8.23466	1.03248e-12
cg13199780	0.905692	8.23237	1.0444e-12
cg24081877	0.905651	8.23112	1.05093e-12
cg08023265	0.905542	8.22781	1.06846e-12
cg00352652	0.905535	8.2276	1.06958e-12
cg08097417	0.905518	8.22705	1.07248e-12
cg02232208	0.90541	8.22378	1.09015e-12
cg21728792	0.905402	8.22354	1.09147e-12
cg07862554	0.90532	8.22104	1.10514e-12
cg18633600	0.905292	8.2202	1.10981e-12
cg25215021	0.905142	8.21564	1.13536e-12
cg03203889	0.905103	8.21446	1.14207e-12
cg14126608	0.905082	8.21382	1.14575e-12
cg25813343	0.90508	8.21378	1.14596e-12
cg20336472	0.905064	8.21329	1.14874e-12
cg24482288	0.905044	8.21269	1.15219e-12
cg11476102	0.905019	8.21191	1.15669e-12
cg12334871	0.904989	8.21101	1.16191e-12
cg15031409	0.904952	8.20989	1.16841e-12
cg02413874	0.904808	8.20555	1.194e-12
cg15419073	0.904679	8.20166	1.21738e-12
cg16144718	0.904637	8.20038	1.22522e-12
cg15260921	0.904516	8.19674	1.24765e-12
cg09572125	0.904515	8.19671	1.24781e-12
cg10144104	0.904446	8.19463	1.26083e-12
cg00780604	0.904425	8.19401	1.26478e-12
cg03555227	0.904393	8.19302	1.27099e-12
cg00157515	0.904375	8.19248	1.27447e-12
cg03020208	0.904288	8.18986	1.29119e-12
cg21597937	0.904266	8.1892	1.29545e-12
cg05621339	0.904232	8.1882	1.30194e-12
cg01917080	0.903891	8.17796	1.37013e-12
cg14447053	0.903875	8.1775	1.37328e-12
cg07418129	0.903737	8.17337	1.40186e-12
cg21700511	0.903737	8.17336	1.40189e-12
cg14252934	0.903714	8.17269	1.40662e-12
cg19439043	0.903706	8.17243	1.40841e-12
cg00309945	0.903596	8.16916	1.43161e-12
cg01264765	0.903537	8.1674	1.44416e-12
cg22897615	0.903528	8.16714	1.44608e-12
cg18393044	0.903505	8.16643	1.45117e-12
cg04729004	0.903389	8.16298	1.47632e-12
cg24895052	0.903385	8.16286	1.47719e-12
cg03411082	0.903371	8.16245	1.48022e-12
cg20332663	0.903234	8.15836	1.51069e-12
cg16212207	0.903169	8.15642	1.5254e-12
cg01205299	0.903163	8.15626	1.52661e-12
cg06306198	0.903131	8.1553	1.53395e-12
cg00644823	0.903128	8.15521	1.5346e-12
cg00813386	0.903005	8.15157	1.56265e-12
cg00674903	0.902951	8.14996	1.57528e-12
cg09064157	0.902802	8.14554	1.61034e-12
cg05894391	0.902674	8.14177	1.64087e-12
cg14691388	0.902664	8.14148	1.64325e-12
cg06955985	0.902655	8.14119	1.64556e-12
cg04438582	0.90239	8.13338	1.71084e-12
cg15171155	0.902381	8.13311	1.71313e-12
cg01311197	0.902361	8.13251	1.7182e-12
cg09046994	0.902332	8.13167	1.72544e-12
cg03946744	0.90233	8.13161	1.72597e-12
cg14920657	0.902312	8.13107	1.73058e-12
cg20183094	0.902289	8.1304	1.73637e-12
cg06143905	0.902289	8.13039	1.73644e-12
cg05888040	0.902277	8.13004	1.73952e-12
cg05045403	0.902265	8.1297	1.74249e-12
cg08490482	0.902175	8.12704	1.76566e-12
cg10376763	0.902134	8.12583	1.77635e-12
cg02671819	0.902047	8.12327	1.79915e-12
cg17303833	0.902035	8.12291	1.80236e-12
cg17484733	0.901959	8.12068	1.82243e-12
cg14957346	0.901765	8.11498	1.87484e-12
cg26349275	0.90173	8.11397	1.88429e-12
cg10501065	0.901696	8.11296	1.8938e-12
cg02000211	0.901694	8.11292	1.89417e-12
cg08823767	0.901692	8.11284	1.89496e-12
cg15504461	0.901591	8.10988	1.923e-12
cg00089719	0.901504	8.10734	1.94744e-12
cg01060855	0.90148	8.10665	1.95414e-12
cg15205204	0.901454	8.10588	1.96168e-12
cg01029119	0.901414	8.10472	1.97301e-12
cg23162012	0.901412	8.10467	1.97351e-12
cg13609645	0.901362	8.1032	1.98796e-12
cg07803420	0.901357	8.10304	1.98952e-12
cg19987923	0.901332	8.10233	1.99655e-12
cg04132452	0.901242	8.09968	2.02304e-12
cg20291423	0.901176	8.09777	2.04233e-12
cg06144905	0.901128	8.09636	2.05668e-12
cg12685397	0.901106	8.09574	2.06313e-12
cg20911718	0.901081	8.095	2.07064e-12
cg00177218	0.90102	8.09322	2.08913e-12
cg23695990	0.90097	8.09177	2.10415e-12
cg02786313	0.900924	8.09043	2.11822e-12
cg16048137	0.900803	8.08691	2.15561e-12
cg15658966	0.900722	8.08457	2.18081e-12
cg08441822	0.900656	8.08265	2.20176e-12
cg10626556	0.90054	8.07929	2.23878e-12
cg15825417	0.900537	8.07919	2.23997e-12
cg10897592	0.900535	8.07913	2.24062e-12
cg24620761	0.900384	8.07475	2.28983e-12
cg05757530	0.900365	8.07422	2.29596e-12
cg15174906	0.900334	8.07332	2.30622e-12
cg19451698	0.900253	8.07099	2.33303e-12
cg16928454	0.90023	8.07032	2.3408e-12
cg19671120	0.900155	8.06815	2.36623e-12
cg14477227	0.900148	8.06796	2.36841e-12
cg23900681	0.900074	8.06581	2.39382e-12
cg12033014	0.900024	8.06437	2.41103e-12
cg17201438	0.899886	8.06038	2.45922e-12
cg21105131	0.899846	8.05925	2.4731e-12
cg27209578	0.899778	8.0573	2.49719e-12
cg04180848	0.899718	8.05555	2.51896e-12
cg25500196	0.899602	8.05223	2.56073e-12
cg26361535	0.899546	8.05062	2.58135e-12
cg09293614	0.899531	8.05019	2.58682e-12
cg04825291	0.899381	8.04589	2.64264e-12
cg05238900	0.899327	8.04433	2.66313e-12
cg21838200	0.899322	8.04419	2.66507e-12
cg16987247	0.899298	8.04351	2.67397e-12
cg27326027	0.899298	8.0435	2.67417e-12
cg17421143	0.899296	8.04346	2.6747e-12
cg02298934	0.899294	8.04338	2.67574e-12
cg11571462	0.899206	8.04088	2.70914e-12
cg14254534	0.899191	8.04046	2.71486e-12
cg18777699	0.899111	8.03817	2.7458e-12
cg04427498	0.899101	8.03787	2.74995e-12
cg17974247	0.899086	8.03743	2.75588e-12
cg24633253	0.899045	8.03628	2.77169e-12
cg17473341	0.898962	8.0339	2.80454e-12
cg15211908	0.898896	8.03201	2.83094e-12
cg01327147	0.898879	8.03154	2.83768e-12
cg22906574	0.898877	8.03148	2.83839e-12
cg20114394	0.898803	8.02936	2.86842e-12
cg20545409	0.898742	8.02762	2.89331e-12
cg18408676	0.89874	8.02758	2.89395e-12
cg06126335	0.898736	8.02745	2.89575e-12
cg21639713	0.898647	8.02491	2.9324e-12
cg26546105	0.898622	8.02421	2.94262e-12
cg12556134	0.898545	8.02202	2.97484e-12
cg10659464	0.898542	8.02193	2.97604e-12
cg09491897	0.898529	8.02157	2.98146e-12
cg20368377	0.898473	8.01997	3.0052e-12
cg15639592	0.89846	8.01959	3.01082e-12
cg20907051	0.898327	8.01582	3.06761e-12
cg10658666	0.898314	8.01547	3.07293e-12
cg16230581	0.898313	8.01542	3.0737e-12
cg22032961	0.89831	8.01535	3.07474e-12
cg14394837	0.898268	8.01415	3.09316e-12
cg12481531	0.898163	8.01119	3.13885e-12
cg11603759	0.898074	8.00866	3.17845e-12
cg10009870	0.898063	8.00834	3.18346e-12
cg17050097	0.898028	8.00735	3.19912e-12
cg12605080	0.897861	8.00263	3.2749e-12
cg04253876	0.897814	8.00129	3.2966e-12
cg21081034	0.897683	7.99761	3.35735e-12
cg26456255	0.897604	7.99538	3.39464e-12
cg02718176	0.897581	7.99472	3.40572e-12
cg00399614	0.897569	7.99439	3.41119e-12
cg27624408	0.897553	7.99395	3.41871e-12
cg07078644	0.89747	7.99161	3.45863e-12
cg03197800	0.897387	7.98926	3.49901e-12
cg12610801	0.897357	7.98843	3.51351e-12
cg17575833	0.897339	7.98793	3.52221e-12
cg19395032	0.897243	7.98523	3.56955e-12
cg05544807	0.897226	7.98474	3.57825e-12
cg09786257	0.897176	7.98334	3.60319e-12
cg03703356	0.897001	7.97843	3.6917e-12
cg21165089	0.896903	7.97568	3.74241e-12
cg22926874	0.8969	7.97561	3.74366e-12
cg01660934	0.896896	7.97549	3.74581e-12
cg08524522	0.896779	7.97221	3.80716e-12
cg08718494	0.896661	7.96892	3.86969e-12
cg25800011	0.896635	7.96818	3.88394e-12
cg25592259	0.89663	7.96804	3.88664e-12
cg06838283	0.896456	7.96318	3.98108e-12
cg23648347	0.896302	7.95889	4.06661e-12
cg02026246	0.896297	7.95876	4.06922e-12
cg07060233	0.896222	7.95666	4.11168e-12
cg22221557	0.896118	7.95378	4.17071e-12
cg02472827	0.896103	7.95336	4.17925e-12
cg03246270	0.896094	7.9531	4.18471e-12
cg26571193	0.896073	7.95252	4.19665e-12
cg03127104	0.896041	7.95163	4.21525e-12
cg27647370	0.895924	7.94837	4.28362e-12
cg01410314	0.895862	7.94667	4.31986e-12
cg00522048	0.895849	7.94629	4.32795e-12
cg13452228	0.895836	7.94596	4.33514e-12
cg01123353	0.895699	7.94214	4.41767e-12
cg00804517	0.895692	7.94195	4.42194e-12
cg05301866	0.895591	7.93916	4.48314e-12
cg07192997	0.895511	7.93695	4.53247e-12
cg17707775	0.895501	7.93666	4.53888e-12
cg26179497	0.8955	7.93664	4.53936e-12
cg06759518	0.895358	7.93272	4.6282e-12
cg19190699	0.895266	7.93018	4.68666e-12
cg17049621	0.895244	7.92957	4.70089e-12
cg24393861	0.895232	7.92925	4.70835e-12
cg14935627	0.895219	7.92887	4.71715e-12
cg07569385	0.895168	7.92748	4.74968e-12
cg02372435	0.89516	7.92726	4.75469e-12
cg10201685	0.895118	7.92609	4.78245e-12
cg13716143	0.895072	7.92484	4.812e-12
cg01413404	0.895037	7.92387	4.83519e-12
cg04828068	0.894981	7.92232	4.87232e-12
cg22034047	0.894973	7.92211	4.87722e-12
cg13448398	0.894969	7.92199	4.88023e-12
cg01557798	0.894908	7.92031	4.92082e-12
cg12542933	0.894782	7.91686	5.0055e-12
cg01859616	0.894767	7.91644	5.01588e-12
cg23059505	0.894764	7.91636	5.01782e-12
cg00037013	0.894724	7.91525	5.04549e-12
cg20294304	0.89472	7.91515	5.04781e-12
cg10519140	0.8947	7.91459	5.06179e-12
cg05765580	0.894631	7.91269	5.10948e-12
cg14180004	0.89463	7.91266	5.11021e-12
cg14947965	0.894611	7.91215	5.12308e-12
cg16181396	0.894594	7.91169	5.13474e-12
cg22551751	0.894547	7.91041	5.16734e-12
cg27621129	0.894524	7.90977	5.18381e-12
cg24930618	0.89444	7.90748	5.24281e-12
cg08784702	0.894434	7.9073	5.24741e-12
cg18446045	0.894404	7.90648	5.26862e-12
cg07591278	0.894351	7.90503	5.30648e-12
cg00085013	0.894304	7.90375	5.34006e-12
cg03379552	0.894254	7.90238	5.37647e-12
cg03523785	0.894242	7.90206	5.3849e-12
cg21204870	0.894228	7.90167	5.39514e-12
cg14369455	0.894227	7.90164	5.39616e-12
cg27413290	0.894185	7.90048	5.42688e-12
cg02470874	0.894151	7.89955	5.452e-12
cg20494738	0.894061	7.89711	5.51814e-12
cg19271225	0.894005	7.89559	5.55971e-12
cg20699102	0.893879	7.89215	5.65462e-12
cg06073351	0.893833	7.89089	5.68993e-12
cg24556395	0.893766	7.88906	5.74166e-12
cg17074637	0.893749	7.88861	5.75448e-12
cg05941299	0.893725	7.88794	5.77335e-12
cg03006878	0.893629	7.88535	5.84777e-12
cg19943370	0.893589	7.88423	5.87991e-12
cg19221000	0.893532	7.88269	5.92494e-12
cg15526035	0.893459	7.88072	5.98274e-12
cg22306928	0.893425	7.87979	6.01032e-12
cg23537932	0.893408	7.87932	6.02407e-12
cg01356829	0.893389	7.87883	6.03889e-12
cg07838048	0.893376	7.87847	6.04943e-12
cg24715245	0.893358	7.87798	6.06422e-12
cg02172010	0.893324	7.87706	6.09166e-12
cg03941417	0.893312	7.87674	6.10142e-12
cg18096388	0.893292	7.87619	6.11797e-12
cg27610536	0.893274	7.8757	6.13275e-12
cg27551736	0.893272	7.87565	6.1343e-12
cg11753158	0.893239	7.87475	6.16155e-12
cg26616564	0.893237	7.8747	6.1631e-12
cg15978461	0.893237	7.87469	6.16328e-12
cg07945733	0.893201	7.87371	6.19316e-12
cg23438437	0.893195	7.87356	6.19777e-12
cg16667678	0.893181	7.87318	6.20948e-12
cg11681325	0.893165	7.87275	6.22255e-12
cg08858220	0.893089	7.87067	6.28652e-12
cg09183146	0.893073	7.87026	6.29924e-12
cg14378420	0.893045	7.86951	6.32287e-12
cg10624462	0.893025	7.86896	6.33998e-12
cg17457014	0.893001	7.8683	6.36046e-12
cg05684430	0.892998	7.86823	6.36259e-12
cg18041845	0.892972	7.86752	6.38514e-12
cg07476673	0.892946	7.86681	6.40752e-12
cg04529938	0.892899	7.86555	6.44745e-12
cg01308419	0.892767	7.86198	6.56165e-12
cg25148589	0.892745	7.8614	6.58045e-12
cg11102484	0.892715	7.86059	6.60677e-12
cg02256384	0.89271	7.86045	6.61156e-12
cg08424317	0.892704	7.86027	6.61723e-12
cg20848921	0.892685	7.85977	6.63374e-12
cg06709009	0.892669	7.85934	6.64767e-12
cg00688311	0.892663	7.85918	6.65282e-12
cg14002772	0.892662	7.85916	6.65363e-12
cg21672040	0.892618	7.85795	6.69327e-12
cg15229943	0.892599	7.85745	6.71003e-12
cg04775302	0.892528	7.85555	6.7732e-12
cg26645084	0.892479	7.85422	6.81754e-12
cg10150813	0.892474	7.85409	6.8221e-12
cg16856920	0.89241	7.85238	6.87979e-12
cg08395640	0.892396	7.85199	6.89298e-12
cg13890949	0.892377	7.85148	6.91036e-12
cg08788055	0.892256	7.84822	7.02207e-12
cg06182923	0.892251	7.8481	7.02609e-12
cg13089504	0.892221	7.84728	7.05475e-12
cg27384695	0.892218	7.84721	7.05706e-12
cg15785868	0.892109	7.84428	7.15964e-12
cg06942701	0.892031	7.84219	7.2337e-12
cg01447828	0.891968	7.84049	7.29471e-12
cg01151995	0.891941	7.83978	7.32026e-12
cg12991385	0.891876	7.83804	7.38298e-12
cg21932360	0.891873	7.83796	7.38586e-12
cg20515389	0.891866	7.83776	7.39314e-12
cg01644850	0.891851	7.83737	7.40738e-12
cg07008193	0.891761	7.83496	7.49585e-12
cg20119148	0.891752	7.83471	7.50524e-12
cg27110277	0.891674	7.83263	7.58246e-12
cg03431524	0.891667	7.83243	7.58969e-12
cg08462055	0.891661	7.83229	7.59519e-12
cg00855990	0.891631	7.83148	7.62559e-12
cg08991330	0.89163	7.83146	7.62636e-12
cg12374841	0.891585	7.83025	7.67166e-12
cg01480180	0.891524	7.82862	7.73343e-12
cg09099868	0.891517	7.82844	7.74021e-12
cg02328239	0.891459	7.82688	7.80003e-12
cg27166734	0.891451	7.82668	7.80778e-12
cg09436713	0.891448	7.8266	7.81093e-12
cg09890930	0.891439	7.82636	7.81997e-12
cg02725654	0.891311	7.82293	7.95317e-12
cg01309511	0.891194	7.81982	8.07581e-12
cg08873673	0.891172	7.81925	8.09831e-12
cg12393795	0.891156	7.81881	8.11598e-12
cg20035032	0.891137	7.81831	8.13596e-12
cg02495823	0.891132	7.81817	8.14157e-12
cg14955259	0.891122	7.81791	8.15197e-12
cg10489894	0.8911	7.81732	8.17588e-12
cg26074326	0.891053	7.81609	8.22546e-12
cg03468072	0.891022	7.81526	8.259e-12
cg20690125	0.89098	7.81413	8.30491e-12
cg06493994	0.890974	7.81399	8.31083e-12
cg12374021	0.890969	7.81384	8.31698e-12
cg02838492	0.890943	7.81315	8.34521e-12
cg19127138	0.890927	7.81274	8.36209e-12
cg12765064	0.890897	7.81194	8.39497e-12
cg05740045	0.890897	7.81193	8.39541e-12
cg04775890	0.890844	7.81053	8.45363e-12
cg07743805	0.890776	7.80872	8.52889e-12
cg18775470	0.890752	7.80808	8.55576e-12
cg17243289	0.890748	7.80799	8.55967e-12
cg14232082	0.890725	7.80736	8.58644e-12
cg25449440	0.890615	7.80447	8.70933e-12
cg07904441	0.890606	7.80422	8.71996e-12
cg14263222	0.890606	7.80422	8.72001e-12
cg12095600	0.890558	7.80294	8.77479e-12
cg22893504	0.890541	7.80251	8.79369e-12
cg15811461	0.890524	7.80204	8.81401e-12
cg24724664	0.890517	7.80186	8.82155e-12
cg24652273	0.89051	7.80167	8.83e-12
cg13822849	0.890425	7.79942	8.92822e-12
cg25717214	0.890401	7.7988	8.95526e-12
cg05190285	0.890364	7.7978	8.99944e-12
cg08834902	0.890338	7.79712	9.02959e-12
cg08694699	0.890289	7.79583	9.08703e-12
cg16301924	0.890277	7.79551	9.10149e-12
cg22914344	0.890221	7.79403	9.16782e-12
cg14667799	0.890203	7.79356	9.18913e-12
cg08619722	0.890174	7.79279	9.22381e-12
cg18916423	0.890169	7.79265	9.23014e-12
cg20531550	0.890163	7.7925	9.23697e-12
cg04521867	0.890142	7.79195	9.26222e-12
cg26568397	0.890142	7.79194	9.26246e-12
cg00953720	0.89012	7.79136	9.28887e-12
cg09203966	0.890119	7.79135	9.28959e-12
cg13122144	0.890091	7.79062	9.32288e-12
cg08290527	0.890077	7.79023	9.34079e-12
cg27165600	0.890001	7.78824	9.43246e-12
cg18910874	0.889964	7.78725	9.47824e-12
cg24781079	0.88995	7.78689	9.49505e-12
cg27296413	0.889752	7.78169	9.74106e-12
cg27178191	0.889702	7.78037	9.80417e-12
cg22167267	0.88969	7.78007	9.81904e-12
cg27217214	0.889672	7.77958	9.84262e-12
cg00554812	0.889668	7.77948	9.84719e-12
cg08260875	0.889661	7.7793	9.85591e-12
cg08241330	0.889576	7.77705	9.96562e-12
cg07587639	0.889556	7.77654	9.9906e-12
cg08520746	0.88955	7.77638	9.99856e-12
cg04712174	0.889542	7.77616	1.00091e-11
cg09690040	0.889536	7.77602	1.0016e-11
cg11976294	0.889513	7.7754	1.00466e-11
cg13572592	0.889502	7.77511	1.00612e-11
cg16057598	0.889499	7.77504	1.00647e-11
cg09793883	0.889467	7.77419	1.01065e-11
cg07806342	0.889463	7.7741	1.0111e-11
cg25038082	0.889446	7.77365	1.01335e-11
cg11945824	0.889422	7.77302	1.01649e-11
cg17516330	0.889418	7.77292	1.01696e-11
cg06737494	0.889301	7.76985	1.03244e-11
cg02283487	0.889272	7.7691	1.03623e-11
cg04585452	0.889258	7.76873	1.03814e-11
cg07744399	0.889254	7.76862	1.03867e-11
cg03340174	0.889244	7.76835	1.04006e-11
cg24024528	0.889169	7.76639	1.05013e-11
cg00896370	0.889164	7.76626	1.0508e-11
cg18503031	0.889087	7.76425	1.06123e-11
cg16547027	0.889053	7.76337	1.0658e-11
cg25726080	0.889032	7.7628	1.06879e-11
cg18384674	0.888897	7.75929	1.08738e-11
cg04606779	0.888897	7.75928	1.08744e-11
cg02295872	0.88889	7.75912	1.0883e-11
cg06615892	0.888886	7.759	1.08889e-11
cg22950598	0.888882	7.75889	1.0895e-11
cg04592958	0.88886	7.75831	1.09261e-11
cg23532322	0.888807	7.75694	1.1e-11
cg27000590	0.888793	7.75657	1.102e-11
cg20506944	0.888758	7.75565	1.10698e-11
cg18671037	0.888719	7.75466	1.11237e-11
cg05351583	0.888671	7.75339	1.11933e-11
cg10124440	0.888546	7.75015	1.13725e-11
cg05090355	0.888531	7.74975	1.13946e-11
cg16574871	0.888418	7.74681	1.15602e-11
cg17210004	0.888418	7.7468	1.15611e-11
cg15563081	0.888414	7.74672	1.15656e-11
cg23193190	0.888381	7.74585	1.16147e-11
cg15022039	0.888321	7.74428	1.17049e-11
cg22866579	0.888298	7.74369	1.17385e-11
cg24115835	0.888284	7.74334	1.1759e-11
cg06389706	0.88826	7.74272	1.17949e-11
cg16070053	0.888242	7.74224	1.18224e-11
cg27015680	0.88821	7.7414	1.18713e-11
cg14492049	0.888121	7.73911	1.20053e-11
cg21746109	0.888071	7.73781	1.20822e-11
cg18443359	0.888048	7.73721	1.21177e-11
cg02892772	0.888047	7.73718	1.21196e-11
cg01781018	0.888012	7.73628	1.21734e-11
cg25529477	0.888002	7.73601	1.21893e-11
cg25412310	0.887973	7.73527	1.22334e-11
cg23859051	0.88795	7.73466	1.22705e-11
cg02852327	0.887947	7.73459	1.22747e-11
cg09297903	0.887869	7.73257	1.23967e-11
cg12551317	0.88786	7.73234	1.24109e-11
cg01148127	0.887851	7.73211	1.24248e-11
cg16260696	0.88774	7.72924	1.26004e-11
cg01900181	0.887717	7.72865	1.26371e-11
cg16102262	0.887672	7.72748	1.271e-11
cg10132867	0.887662	7.72723	1.27257e-11
cg11558106	0.887569	7.72481	1.28772e-11
cg12293791	0.887527	7.72374	1.2945e-11
cg27234090	0.887496	7.72294	1.29962e-11
cg11528594	0.887479	7.72249	1.30248e-11
cg20796873	0.887438	7.72145	1.3091e-11
cg07392319	0.887434	7.72133	1.30991e-11
cg03781727	0.887391	7.72023	1.31697e-11
cg00055679	0.887391	7.72022	1.31705e-11
cg13415073	0.887381	7.71997	1.31866e-11
cg16362030	0.887343	7.71899	1.32501e-11
cg22043272	0.887324	7.7185	1.32815e-11
cg08331596	0.88727	7.71712	1.33717e-11
cg20806427	0.887225	7.71595	1.34488e-11
cg08887742	0.887221	7.71585	1.34557e-11
cg23771366	0.887218	7.71577	1.34608e-11
cg16117554	0.887205	7.71544	1.34825e-11
cg01184676	0.887153	7.7141	1.35712e-11
cg23167456	0.887142	7.71381	1.35903e-11
cg24760425	0.88708	7.71222	1.36969e-11
cg12055515	0.887042	7.71126	1.37614e-11
cg14565151	0.887014	7.71054	1.38103e-11
cg17091893	0.886998	7.71012	1.38382e-11
cg04488758	0.886976	7.70956	1.38768e-11
cg22237988	0.886973	7.70947	1.38826e-11
cg27452922	0.886953	7.70897	1.3917e-11
cg26215389	0.886929	7.70834	1.39596e-11
cg04082016	0.88689	7.70734	1.40281e-11
cg26346562	0.886838	7.70601	1.41202e-11
cg05678498	0.886793	7.70485	1.42007e-11
cg01740146	0.886792	7.70483	1.42017e-11
cg14850784	0.886759	7.70397	1.42615e-11
cg17184538	0.886709	7.7027	1.43505e-11
cg15533046	0.88665	7.7012	1.44562e-11
cg09802656	0.886596	7.69981	1.45554e-11
cg17866732	0.886525	7.69799	1.46852e-11
cg06565868	0.886458	7.69627	1.48095e-11
cg14520423	0.88645	7.69608	1.48238e-11
cg10553088	0.886443	7.69589	1.48371e-11
cg25506432	0.886374	7.69412	1.49661e-11
cg09982773	0.88636	7.69377	1.49918e-11
cg16043138	0.886351	7.69354	1.50092e-11
cg15413738	0.886336	7.69317	1.50364e-11
cg13246339	0.886318	7.69269	1.50716e-11
cg12088259	0.886299	7.69222	1.51064e-11
cg05457903	0.886227	7.69037	1.52437e-11
cg21995961	0.886195	7.68955	1.53048e-11
cg10994214	0.886188	7.68939	1.53172e-11
cg27616541	0.88612	7.68764	1.5449e-11
cg09452027	0.886119	7.68762	1.54506e-11
cg17901169	0.886118	7.68759	1.54522e-11
cg14453484	0.886095	7.68702	1.54959e-11
cg14606429	0.886058	7.68606	1.55687e-11
cg05037556	0.885981	7.6841	1.57188e-11
cg13376720	0.885973	7.68391	1.57335e-11
cg07132622	0.885969	7.68379	1.57429e-11
cg22397308	0.885961	7.6836	1.57575e-11
cg09973405	0.885897	7.68197	1.58836e-11
cg03994721	0.885869	7.68126	1.59385e-11
cg21908673	0.885868	7.68122	1.59419e-11
cg18526607	0.885867	7.68119	1.59442e-11
cg20821276	0.885848	7.68073	1.59803e-11
cg19569686	0.88583	7.68025	1.60176e-11
cg12175862	0.885816	7.67991	1.60447e-11
cg06808571	0.885781	7.67901	1.6115e-11
cg17656474	0.885765	7.67861	1.61469e-11
cg22063022	0.885727	7.67763	1.62243e-11
cg20067049	0.885723	7.67753	1.62324e-11
cg26834993	0.885722	7.6775	1.62344e-11
cg12593812	0.885684	7.67656	1.63097e-11
cg13872030	0.885595	7.67428	1.64927e-11
cg11875994	0.885592	7.67421	1.64982e-11
cg20682981	0.885576	7.67381	1.65304e-11
cg09809434	0.885551	7.67318	1.65815e-11
cg13204181	0.885499	7.67185	1.66896e-11
cg07621046	0.88544	7.67035	1.68124e-11
cg12209958	0.885409	7.66957	1.68767e-11
cg09342206	0.885401	7.66937	1.68935e-11
cg09684846	0.885401	7.66936	1.68941e-11
cg18447962	0.885396	7.66924	1.69041e-11
cg21863110	0.885395	7.66922	1.69054e-11
cg07492924	0.885363	7.66841	1.69727e-11
cg24523120	0.885336	7.66772	1.70302e-11
cg11152302	0.885327	7.6675	1.70485e-11
cg02941008	0.885257	7.66572	1.71974e-11
cg07505964	0.885234	7.66514	1.72459e-11
cg03199243	0.885228	7.66498	1.72602e-11
cg23854009	0.885207	7.66446	1.73034e-11
cg05757789	0.885202	7.66432	1.73156e-11
cg17337938	0.885168	7.66345	1.73891e-11
cg19697382	0.88515	7.66301	1.74266e-11
cg06416895	0.885126	7.66241	1.74784e-11
cg21436342	0.885115	7.66213	1.75021e-11
cg25268605	0.885069	7.66095	1.76031e-11
cg13543854	0.885066	7.66088	1.76097e-11
cg05884870	0.885051	7.66052	1.76407e-11
cg20718319	0.885037	7.66015	1.76719e-11
cg10963047	0.884997	7.65914	1.77598e-11
cg12905710	0.884986	7.65887	1.7783e-11
cg09871057	0.884948	7.65791	1.7867e-11
cg23792435	0.884882	7.65624	1.80138e-11
cg05752133	0.884854	7.65553	1.80759e-11
cg19516404	0.884833	7.65501	1.81224e-11
cg12905119	0.884824	7.65478	1.81424e-11
cg08058160	0.884813	7.65449	1.81677e-11
cg25311162	0.884787	7.65383	1.82265e-11
cg21788281	0.88477	7.6534	1.82649e-11
cg24102702	0.884729	7.65239	1.83558e-11
cg11236795	0.884693	7.65147	1.84385e-11
cg02141929	0.88465	7.65038	1.85363e-11
cg21173127	0.884611	7.64939	1.86263e-11
cg10141804	0.884608	7.64933	1.86321e-11
cg00135888	0.884607	7.6493	1.86349e-11
cg08852765	0.884599	7.6491	1.86534e-11
cg00073181	0.884596	7.64903	1.86592e-11
cg06186202	0.884595	7.64899	1.86627e-11
cg15197679	0.884524	7.6472	1.88266e-11
cg07919760	0.884514	7.64696	1.88495e-11
cg27220312	0.884504	7.64672	1.88715e-11
cg00959431	0.884503	7.64669	1.88738e-11
cg07166707	0.884502	7.64667	1.88759e-11
cg25722073	0.884495	7.64649	1.88921e-11
cg23538400	0.884463	7.64567	1.8968e-11
cg05304851	0.884456	7.64551	1.89831e-11
cg08434071	0.88439	7.64383	1.91393e-11
cg20073893	0.88437	7.64335	1.91844e-11
cg09119805	0.884281	7.6411	1.93968e-11
cg25103185	0.884268	7.64077	1.9428e-11
cg24332570	0.884261	7.6406	1.94438e-11
cg14433153	0.884254	7.64043	1.946e-11
cg20228337	0.884236	7.63998	1.9503e-11
cg11844856	0.884236	7.63996	1.95046e-11
cg27576900	0.884226	7.63971	1.95284e-11
cg26471058	0.884219	7.63954	1.95447e-11
cg09958483	0.884196	7.63897	1.95993e-11
cg27423469	0.884161	7.63809	1.96841e-11
cg02612943	0.884154	7.63793	1.96994e-11
cg19214300	0.884124	7.63717	1.97724e-11
cg19801553	0.884017	7.63449	2.00328e-11
cg12334488	0.883976	7.63345	2.01348e-11
cg15884139	0.883947	7.63273	2.02058e-11
cg02284278	0.883901	7.63158	2.03197e-11
cg19127638	0.883874	7.6309	2.03874e-11
cg18159289	0.883753	7.62786	2.06922e-11
cg19234198	0.883719	7.62701	2.07782e-11
cg26575057	0.883713	7.62688	2.07912e-11
cg22858288	0.883711	7.62682	2.07978e-11
cg04462567	0.883681	7.62606	2.08748e-11
cg04375036	0.883675	7.62591	2.08897e-11
cg21090075	0.883668	7.62574	2.09071e-11
cg04285855	0.883664	7.62563	2.09183e-11
cg02061700	0.883644	7.62514	2.09692e-11
cg07727856	0.883633	7.62488	2.09958e-11
cg27163061	0.883632	7.62486	2.09979e-11
cg12204737	0.883622	7.62459	2.10253e-11
cg08878865	0.88362	7.62455	2.1029e-11
cg11944284	0.883617	7.62446	2.10381e-11
cg01712924	0.883608	7.62424	2.1061e-11
cg23711701	0.883585	7.62366	2.11209e-11
cg18082714	0.883555	7.62293	2.11966e-11
cg21764358	0.883515	7.62191	2.13017e-11
cg07078324	0.883502	7.62159	2.13352e-11
cg19188436	0.883495	7.62141	2.13535e-11
cg07184986	0.883481	7.62107	2.13893e-11
cg22949256	0.883471	7.62082	2.14159e-11
cg10271058	0.883465	7.62067	2.14318e-11
cg25291978	0.883437	7.61996	2.15052e-11
cg24369989	0.883436	7.61995	2.15072e-11
cg08637691	0.883375	7.61843	2.16666e-11
cg05917988	0.883372	7.61835	2.16753e-11
cg11293699	0.883356	7.61795	2.17175e-11
cg10934129	0.883353	7.61788	2.17253e-11
cg13278496	0.883333	7.61738	2.17777e-11
cg06177255	0.883331	7.61734	2.17825e-11
cg18774692	0.883317	7.61698	2.1821e-11
cg17595688	0.883311	7.61684	2.1836e-11
cg10079300	0.883297	7.6165	2.18723e-11
cg04834789	0.883285	7.61618	2.19062e-11
cg03172098	0.88325	7.61532	2.19986e-11
cg11887214	0.883122	7.61213	2.23429e-11
cg18878210	0.883119	7.61205	2.23524e-11
cg01701630	0.883102	7.61162	2.23986e-11
cg12352399	0.883055	7.61047	2.25253e-11
cg25899829	0.88305	7.61035	2.25386e-11
cg01036503	0.883042	7.61013	2.25622e-11
cg04627501	0.883013	7.60942	2.26405e-11
cg25127214	0.882982	7.60864	2.27272e-11
cg16482175	0.882933	7.60742	2.28626e-11
cg02791829	0.882922	7.60715	2.28922e-11
cg05261349	0.882921	7.60713	2.28949e-11
cg19481686	0.88291	7.60686	2.29247e-11
cg17453767	0.882884	7.60621	2.29981e-11
cg00336700	0.882884	7.6062	2.29993e-11
cg16312900	0.882879	7.60609	2.30119e-11
cg25836915	0.88285	7.60536	2.30935e-11
cg02567157	0.882814	7.60448	2.31926e-11
cg25852978	0.882812	7.60443	2.31985e-11
cg02595823	0.882757	7.60304	2.33558e-11
cg01477861	0.8827	7.60164	2.35162e-11
cg06140312	0.882697	7.60156	2.35257e-11
cg00134645	0.882623	7.59974	2.37352e-11
cg15032098	0.882611	7.59943	2.37711e-11
cg08683249	0.882585	7.5988	2.38441e-11
cg24075549	0.882574	7.59852	2.38769e-11
cg21494776	0.882502	7.59673	2.40863e-11
cg04234260	0.88249	7.59645	2.41192e-11
cg05995525	0.882434	7.59506	2.4283e-11
cg05453820	0.882414	7.59455	2.43432e-11
cg08018825	0.882414	7.59455	2.43437e-11
cg15648239	0.882405	7.59433	2.43693e-11
cg08748913	0.882402	7.59427	2.43766e-11
cg02333706	0.88238	7.59373	2.44417e-11
cg09799930	0.882374	7.59357	2.44604e-11
cg12553908	0.882358	7.59318	2.45068e-11
cg00083937	0.882353	7.59304	2.45233e-11
cg07238401	0.882348	7.59291	2.45385e-11
cg12238761	0.882341	7.59274	2.4559e-11
cg00696269	0.88233	7.59248	2.45903e-11
cg07517370	0.88229	7.5915	2.47086e-11
cg01177854	0.882272	7.59105	2.47621e-11
cg22123308	0.882261	7.59079	2.47944e-11
cg05965414	0.882254	7.5906	2.4817e-11
cg04090392	0.882244	7.59035	2.48466e-11
cg18316283	0.882234	7.59011	2.48768e-11
cg20158050	0.882209	7.5895	2.49502e-11
cg21182196	0.882131	7.58756	2.51879e-11
cg19379721	0.882113	7.58711	2.52424e-11
cg08402365	0.882097	7.58672	2.52902e-11
cg07893949	0.882086	7.58645	2.53236e-11
cg16214053	0.882039	7.5853	2.54667e-11
cg04630292	0.882032	7.58512	2.54891e-11
cg24056567	0.881998	7.58428	2.55932e-11
cg21802919	0.881984	7.58394	2.56353e-11
cg24712290	0.881984	7.58394	2.56356e-11
cg10729426	0.881977	7.58375	2.56588e-11
cg20725868	0.881975	7.5837	2.56655e-11
cg25611087	0.881972	7.58365	2.56725e-11
cg18468088	0.881955	7.58323	2.57244e-11
cg10553204	0.881939	7.58282	2.57757e-11
cg14749417	0.881921	7.58238	2.58313e-11
cg20015298	0.881919	7.58233	2.58373e-11
cg01298304	0.881866	7.58102	2.60028e-11
cg08958945	0.881807	7.57957	2.61869e-11
cg12630714	0.881802	7.57944	2.62035e-11
cg17533725	0.881788	7.57911	2.62466e-11
cg20272813	0.881749	7.57815	2.63694e-11
cg27067781	0.881749	7.57815	2.63697e-11
cg22762813	0.881715	7.5773	2.64787e-11
cg20510423	0.8817	7.57694	2.65249e-11
cg02356435	0.881696	7.57685	2.65372e-11
cg26861732	0.881677	7.57638	2.65976e-11
cg21314058	0.881669	7.57617	2.66246e-11
cg19074962	0.881649	7.57568	2.66879e-11
cg21007509	0.881643	7.57553	2.67085e-11
cg13759172	0.881598	7.57444	2.68507e-11
cg02449166	0.881596	7.57439	2.68567e-11
cg10415767	0.881583	7.57405	2.6901e-11
cg19393047	0.88156	7.57348	2.69754e-11
cg09115116	0.881545	7.57313	2.70222e-11
cg09033997	0.881519	7.57248	2.71074e-11
cg21923619	0.881501	7.57205	2.71646e-11
cg12233692	0.881429	7.57028	2.74001e-11
cg25819026	0.881421	7.57009	2.74256e-11
cg10935662	0.88142	7.57007	2.74281e-11
cg09004691	0.881418	7.57002	2.74345e-11
cg06112560	0.881407	7.56975	2.74708e-11
cg16663424	0.881406	7.5697	2.7477e-11
cg20956278	0.881397	7.56948	2.75066e-11
cg05954280	0.881394	7.56941	2.75162e-11
cg26460720	0.881384	7.56917	2.7548e-11
cg07590929	0.881378	7.56902	2.75684e-11
cg16026813	0.881363	7.56865	2.76183e-11
cg08808904	0.881358	7.56855	2.7632e-11
cg21863946	0.881357	7.56851	2.76375e-11
cg07580128	0.881327	7.56777	2.77364e-11
cg26681772	0.881301	7.56714	2.78223e-11
cg23495581	0.881292	7.56691	2.78526e-11
cg04255276	0.881251	7.56591	2.79893e-11
cg12491594	0.881187	7.56435	2.82022e-11
cg25533693	0.88117	7.56392	2.82622e-11
cg16581738	0.881108	7.56241	2.84701e-11
cg14442890	0.881107	7.56237	2.84756e-11
cg05452645	0.88109	7.56197	2.85313e-11
cg24494885	0.881082	7.56177	2.85588e-11
cg20800022	0.881079	7.56169	2.85699e-11
cg01065003	0.881068	7.56144	2.86056e-11
cg24857809	0.881047	7.56092	2.86769e-11
cg00317925	0.881004	7.55986	2.88259e-11
cg01474544	0.880995	7.55963	2.88579e-11
cg13487575	0.88096	7.55878	2.89784e-11
cg26058474	0.880958	7.55875	2.89824e-11
cg19423978	0.880945	7.55841	2.90303e-11
cg23579508	0.880904	7.55741	2.91716e-11
cg14678550	0.880865	7.55645	2.93079e-11
cg09602795	0.880859	7.5563	2.93291e-11
cg13809236	0.880821	7.55539	2.94601e-11
cg03178798	0.88078	7.55439	2.96032e-11
cg14177289	0.880713	7.55274	2.98423e-11
cg09565002	0.880657	7.55137	3.00419e-11
cg11915525	0.880643	7.55103	3.00919e-11
cg08298207	0.880627	7.55064	3.01485e-11
cg01020368	0.880614	7.55033	3.01939e-11
cg14531665	0.880613	7.5503	3.01985e-11
cg06759971	0.880602	7.55004	3.02367e-11
cg26404745	0.880602	7.55004	3.02374e-11
cg07363657	0.880558	7.54896	3.0397e-11
cg00601711	0.88054	7.54852	3.04616e-11
cg15310910	0.880532	7.54834	3.04877e-11
cg26096304	0.880473	7.54689	3.07043e-11
cg24648163	0.88041	7.54537	3.09326e-11
cg19060970	0.88041	7.54535	3.09351e-11
cg10417373	0.880407	7.54529	3.09438e-11
cg04466022	0.880406	7.54526	3.0948e-11
cg09367901	0.880365	7.54427	3.10977e-11
cg08792053	0.880344	7.54374	3.11781e-11
cg13049157	0.88034	7.54365	3.11914e-11
cg01023808	0.880334	7.54352	3.12121e-11
cg04219726	0.880321	7.54319	3.12612e-11
cg07869676	0.880314	7.54303	3.12866e-11
cg10747815	0.880294	7.54254	3.13616e-11
cg10280963	0.880293	7.54251	3.13659e-11
cg10533624	0.880262	7.54176	3.14807e-11
cg07624815	0.880238	7.54116	3.15714e-11
cg12854020	0.880217	7.54066	3.16492e-11
cg02558677	0.880092	7.53763	3.21192e-11
cg19798042	0.880082	7.53737	3.21592e-11
cg19513232	0.880071	7.53711	3.22001e-11
cg13920460	0.880065	7.53698	3.22209e-11
cg27097143	0.880062	7.5369	3.22326e-11
cg20367712	0.880059	7.53682	3.22464e-11
cg20387429	0.880056	7.53674	3.2258e-11
cg23659998	0.879995	7.53527	3.24892e-11
cg19517774	0.879994	7.53523	3.24955e-11
cg26592319	0.879991	7.53517	3.2506e-11
cg21500300	0.87999	7.53514	3.25099e-11
cg24862514	0.879976	7.53482	3.25609e-11
cg09011576	0.879954	7.53427	3.26481e-11
cg20587396	0.879952	7.53423	3.26547e-11
cg04212842	0.879845	7.53164	3.3069e-11
cg15001747	0.879818	7.53098	3.31748e-11
cg04237997	0.879812	7.53083	3.31985e-11
cg18770579	0.879809	7.53076	3.32101e-11
cg07929341	0.879802	7.53059	3.32372e-11
cg09788949	0.879767	7.52975	3.33735e-11
cg18857784	0.879742	7.52914	3.34726e-11
cg06923861	0.879729	7.52882	3.35255e-11
cg01413268	0.879726	7.52876	3.35351e-11
cg00314427	0.879716	7.5285	3.35771e-11
cg18767058	0.879698	7.52807	3.36466e-11
cg02703404	0.879692	7.52792	3.36714e-11
cg01977863	0.879667	7.52732	3.37699e-11
cg19305424	0.879659	7.52713	3.38013e-11
cg07888931	0.879649	7.52687	3.38434e-11
cg02629070	0.879629	7.52639	3.39228e-11
cg07312240	0.879623	7.52626	3.3945e-11
cg12390939	0.879546	7.52438	3.42564e-11
cg11314607	0.879508	7.52348	3.44072e-11
cg27585939	0.879489	7.523	3.4487e-11
cg07279070	0.879482	7.52283	3.4515e-11
cg16797002	0.879454	7.52216	3.46284e-11
cg03482682	0.879437	7.52175	3.46964e-11
cg14959908	0.879433	7.52166	3.4712e-11
cg16590190	0.879432	7.52162	3.47186e-11
cg05683023	0.879432	7.52162	3.47191e-11
cg19561837	0.87943	7.52158	3.4725e-11
cg19922871	0.879424	7.52145	3.47477e-11
cg00631856	0.87942	7.52133	3.47671e-11
cg18147215	0.879419	7.52131	3.47706e-11
cg16663209	0.879399	7.52083	3.48531e-11
cg03342963	0.879389	7.52059	3.48924e-11
cg14390580	0.879374	7.52023	3.49538e-11
cg11599864	0.879371	7.52016	3.49668e-11
cg16824584	0.879333	7.51924	3.51236e-11
cg16232397	0.879332	7.51922	3.51266e-11
cg20690695	0.879313	7.51876	3.52043e-11
cg00292107	0.87928	7.51796	3.53416e-11
cg08353973	0.879251	7.51726	3.54616e-11
cg26297005	0.879244	7.51709	3.54917e-11
cg09214229	0.879224	7.5166	3.55768e-11
cg15783144	0.879174	7.51539	3.57853e-11
cg00793186	0.879159	7.51504	3.58463e-11
cg13609497	0.87911	7.51385	3.60548e-11
cg19965644	0.879098	7.51356	3.61055e-11
cg20783780	0.879092	7.51342	3.61302e-11
cg02356608	0.879081	7.51316	3.61752e-11
cg27320191	0.879075	7.51301	3.62028e-11
cg07817681	0.879057	7.51257	3.62795e-11
cg17602126	0.879057	7.51257	3.62797e-11
cg24903144	0.879041	7.5122	3.63453e-11
cg07152520	0.879025	7.5118	3.64151e-11
cg04286194	0.879015	7.51157	3.64557e-11
cg00122628	0.878998	7.51115	3.65302e-11
cg21453422	0.878991	7.51099	3.65595e-11
cg01193064	0.878982	7.51077	3.65976e-11
cg21430680	0.87896	7.51025	3.66905e-11
cg09328789	0.878955	7.51013	3.67129e-11
cg03429431	0.87895	7.51001	3.67338e-11
cg04843968	0.878928	7.50948	3.68281e-11
cg13372862	0.878913	7.5091	3.6896e-11
cg09624381	0.878911	7.50906	3.69036e-11
cg23740610	0.878896	7.5087	3.69683e-11
cg11967492	0.878869	7.50806	3.70833e-11
cg27359085	0.878865	7.50795	3.71039e-11
cg11134246	0.878857	7.50776	3.71378e-11
cg19267205	0.878821	7.5069	3.72933e-11
cg19359099	0.87881	7.50664	3.73408e-11
cg00852414	0.878808	7.50659	3.73491e-11
cg24851818	0.878777	7.50584	3.74858e-11
cg00094412	0.878767	7.50559	3.75301e-11
cg11502388	0.878766	7.50558	3.75333e-11
cg18165914	0.878723	7.50455	3.77214e-11
cg18028379	0.878709	7.5042	3.77845e-11
cg10017550	0.878695	7.50386	3.7847e-11
cg00069463	0.878671	7.50329	3.79517e-11
cg24688946	0.878658	7.50297	3.8011e-11
cg27569752	0.878642	7.5026	3.80792e-11
cg03162823	0.878642	7.50258	3.80831e-11
cg18374195	0.878631	7.50234	3.81279e-11
cg15416877	0.878596	7.50148	3.82873e-11
cg05725689	0.878572	7.5009	3.83947e-11
cg07409292	0.878569	7.50085	3.84051e-11
cg24975254	0.878517	7.49958	3.86419e-11
cg05599986	0.878483	7.49878	3.87933e-11
cg20087585	0.878483	7.49877	3.87951e-11
cg04994288	0.878475	7.49859	3.88278e-11
cg20108357	0.878431	7.49753	3.9029e-11
cg11360546	0.878393	7.49661	3.92042e-11
cg01627475	0.878386	7.49644	3.92353e-11
cg27638615	0.878382	7.49635	3.92524e-11
cg09706021	0.878363	7.49589	3.93411e-11
cg09021647	0.878311	7.49466	3.9576e-11
cg11201401	0.878284	7.49401	3.97017e-11
cg12593511	0.878269	7.49364	3.97727e-11
cg02578648	0.878261	7.49346	3.98087e-11
cg06626847	0.878258	7.49338	3.98235e-11
cg15652687	0.878235	7.49284	3.99277e-11
cg14387256	0.878223	7.49255	3.9984e-11
cg06949629	0.878222	7.49251	3.99913e-11
cg09303645	0.878217	7.49239	4.00153e-11
cg14605877	0.878194	7.49186	4.01181e-11
cg21644740	0.878183	7.49158	4.0173e-11
cg20792736	0.878167	7.4912	4.02475e-11
cg05024939	0.878115	7.48995	4.04922e-11
cg16848072	0.878063	7.48871	4.07365e-11
cg08024896	0.878056	7.48854	4.07695e-11
cg00990740	0.878051	7.48843	4.07923e-11
cg11535638	0.87804	7.48816	4.08442e-11
cg00804745	0.878031	7.48795	4.0886e-11
cg05707492	0.878025	7.48782	4.09133e-11
cg25035376	0.878023	7.48776	4.09244e-11
cg01748892	0.877975	7.48661	4.11542e-11
cg22163045	0.877961	7.48628	4.12199e-11
cg01679475	0.877938	7.48573	4.13288e-11
cg09262978	0.877922	7.48535	4.14066e-11
cg20172503	0.877921	7.48531	4.14132e-11
cg05641348	0.877901	7.48484	4.1508e-11
cg18091465	0.877896	7.48472	4.15329e-11
cg16672637	0.877881	7.48436	4.16049e-11
cg13128117	0.877874	7.48421	4.16364e-11
cg04907084	0.877866	7.484	4.1678e-11
cg12982177	0.877859	7.48384	4.17107e-11
cg09894786	0.87783	7.48314	4.18527e-11
cg26941823	0.87782	7.4829	4.1901e-11
cg10767665	0.877816	7.48281	4.19186e-11
cg00999152	0.877815	7.4828	4.1922e-11
cg06885782	0.877814	7.48278	4.19264e-11
cg12947210	0.877801	7.48245	4.19936e-11
cg26736878	0.877788	7.48214	4.20565e-11
cg13702196	0.877753	7.4813	4.22277e-11
cg27541881	0.877746	7.48114	4.22602e-11
cg15122638	0.877744	7.4811	4.22676e-11
cg21017392	0.877741	7.48101	4.22863e-11
cg12038285	0.877736	7.48091	4.23075e-11
cg26887563	0.877726	7.48066	4.23598e-11
cg16636355	0.87772	7.48052	4.23879e-11
cg12344249	0.877693	7.47988	4.25193e-11
cg09371559	0.877685	7.47968	4.25612e-11
cg08374552	0.877678	7.47952	4.25939e-11
cg13375849	0.877675	7.47946	4.26068e-11
cg10888461	0.877673	7.47939	4.26198e-11
cg09161874	0.877646	7.47875	4.27541e-11
cg03230469	0.877607	7.47782	4.29459e-11
cg07307735	0.877567	7.47688	4.31421e-11
cg25589905	0.877541	7.47625	4.32743e-11
cg10107050	0.87754	7.47624	4.32774e-11
cg06023994	0.877531	7.47602	4.33242e-11
cg11824172	0.877531	7.476	4.33264e-11
cg21859019	0.877521	7.47579	4.33723e-11
cg03496533	0.877518	7.47571	4.3389e-11
cg09936992	0.877506	7.47543	4.34475e-11
cg05121699	0.877451	7.47412	4.37246e-11
cg16219603	0.877428	7.47357	4.38403e-11
cg12495559	0.87742	7.47338	4.38821e-11
cg23383151	0.87742	7.47336	4.38853e-11
cg06288355	0.877382	7.47247	4.40757e-11
cg17448336	0.877372	7.47224	4.41248e-11
cg08123233	0.877347	7.47163	4.42559e-11
cg16027745	0.877344	7.47157	4.42681e-11
cg11190248	0.877284	7.47013	4.45781e-11
cg18973939	0.877275	7.46992	4.46242e-11
cg20621765	0.877268	7.46976	4.46585e-11
cg25165320	0.877248	7.46927	4.47642e-11
cg03389720	0.877189	7.46789	4.5066e-11
cg18303615	0.877172	7.46748	4.5155e-11
cg00385761	0.877167	7.46736	4.51809e-11
cg26940535	0.877141	7.46675	4.53163e-11
cg26592816	0.877117	7.46616	4.5444e-11
cg03862414	0.877069	7.46504	4.56929e-11
cg26377880	0.877051	7.46461	4.57875e-11
cg08599635	0.877038	7.46429	4.5859e-11
cg00132045	0.877035	7.46423	4.58719e-11
cg18737956	0.876994	7.46324	4.60933e-11
cg27051648	0.876986	7.46305	4.61347e-11
cg01150433	0.876975	7.4628	4.61919e-11
cg17537449	0.876951	7.46223	4.63185e-11
cg02529547	0.876945	7.46209	4.63516e-11
cg08676440	0.876935	7.46184	4.64058e-11
cg23493174	0.876913	7.46132	4.65233e-11
cg02986924	0.876904	7.46111	4.65716e-11
cg03284879	0.87689	7.46079	4.66439e-11
cg07085271	0.87685	7.45984	4.68592e-11
cg18280125	0.876846	7.45974	4.68806e-11
cg23193410	0.876842	7.45965	4.6903e-11
cg01477835	0.876835	7.45949	4.69383e-11
cg06791719	0.876833	7.45944	4.69497e-11
cg14519754	0.876823	7.4592	4.70049e-11
cg24482314	0.876812	7.45893	4.70652e-11
cg04599612	0.876808	7.45883	4.70891e-11
cg09370888	0.876798	7.45861	4.71381e-11
cg17838000	0.876783	7.45825	4.72213e-11
cg07299206	0.876771	7.45795	4.72893e-11
cg22772878	0.87676	7.45771	4.73443e-11
cg17779676	0.876742	7.45729	4.74423e-11
cg27511678	0.876735	7.45711	4.74836e-11
cg07784090	0.876728	7.45694	4.75228e-11
cg07536144	0.876697	7.4562	4.76924e-11
cg07679173	0.876683	7.45588	4.77661e-11
cg15206473	0.876683	7.45588	4.77667e-11
cg23413997	0.876682	7.45585	4.77741e-11
cg07685795	0.876603	7.45398	4.82092e-11
cg26434328	0.8766	7.45392	4.82224e-11
cg14525247	0.876595	7.4538	4.825e-11
cg02313829	0.876582	7.45348	4.83247e-11
cg09926389	0.876554	7.45283	4.84788e-11
cg22395490	0.87653	7.45226	4.86114e-11
cg21745585	0.876508	7.45175	4.87336e-11
cg23024510	0.876468	7.45079	4.89607e-11
cg01286665	0.876449	7.45036	4.90621e-11
cg27213509	0.876441	7.45016	4.91091e-11
cg16974046	0.876441	7.45016	4.91105e-11
cg03117386	0.876432	7.44995	4.91591e-11
cg13197216	0.876431	7.44992	4.91672e-11
cg00247571	0.87641	7.44942	4.92866e-11
cg03635682	0.876371	7.4485	4.95067e-11
cg02758593	0.876365	7.44835	4.95414e-11
cg18050844	0.876306	7.44697	4.98736e-11
cg07961252	0.876302	7.44688	4.98969e-11
cg19371526	0.876302	7.44687	4.98993e-11
cg08757924	0.8763	7.44682	4.99098e-11
cg14948757	0.876297	7.44676	4.99245e-11
cg27575609	0.876263	7.44596	5.01199e-11
cg16705489	0.876262	7.44593	5.01272e-11
cg22356964	0.876243	7.44548	5.02363e-11
cg09308008	0.876238	7.44537	5.02628e-11
cg04552666	0.876225	7.44506	5.03387e-11
cg25961136	0.876224	7.44503	5.03448e-11
cg24788450	0.876205	7.4446	5.04504e-11
cg26617030	0.876197	7.44439	5.05016e-11
cg25453800	0.876193	7.4443	5.05225e-11
cg09584483	0.876189	7.44422	5.05431e-11
cg12301823	0.876159	7.44349	5.07216e-11
cg11246649	0.876147	7.44323	5.07864e-11
cg19428149	0.876141	7.44309	5.08216e-11
cg10513302	0.87612	7.44258	5.0946e-11
cg15095288	0.876116	7.44249	5.09678e-11
cg00561022	0.876115	7.44247	5.09746e-11
cg26851289	0.8761	7.44212	5.10596e-11
cg22705225	0.876082	7.44168	5.11676e-11
cg07230975	0.876077	7.44158	5.11936e-11
cg22111078	0.876061	7.4412	5.12878e-11
cg01849167	0.876029	7.44045	5.1474e-11
cg09076927	0.876014	7.44008	5.15666e-11
cg18977727	0.87601	7.44	5.15863e-11
cg26867637	0.876006	7.43991	5.16092e-11
cg05161215	0.876003	7.43983	5.16295e-11
cg03295710	0.875978	7.43924	5.17779e-11
cg11460397	0.875965	7.43894	5.18533e-11
cg15325982	0.87595	7.43858	5.1943e-11
cg08774790	0.875943	7.43842	5.19828e-11
cg15828537	0.875833	7.43584	5.26367e-11
cg19807521	0.875819	7.43549	5.27253e-11
cg02825765	0.875799	7.43503	5.28432e-11
cg09153256	0.875795	7.43493	5.28688e-11
cg27213146	0.875726	7.43332	5.32822e-11
cg12221623	0.875718	7.43313	5.33315e-11
cg14420424	0.875696	7.43262	5.34646e-11
cg14305907	0.87569	7.43246	5.35042e-11
cg12007105	0.875639	7.43127	5.38131e-11
cg01668279	0.875617	7.43076	5.39471e-11
cg07327405	0.875568	7.42961	5.42489e-11
cg02018902	0.87556	7.42942	5.42983e-11
cg03804255	0.87555	7.42919	5.43593e-11
cg13173809	0.875527	7.42865	5.45011e-11
cg27322103	0.87551	7.42824	5.46103e-11
cg00625303	0.875509	7.42823	5.46123e-11
cg05694921	0.87549	7.42777	5.47346e-11
cg01649017	0.875479	7.42752	5.4801e-11
cg00145253	0.875477	7.42746	5.48166e-11
cg02383785	0.875463	7.42714	5.49018e-11
cg04918708	0.875458	7.42703	5.49291e-11
cg12942782	0.875456	7.42698	5.4942e-11
cg12419052	0.875398	7.42561	5.53077e-11
cg13341668	0.875386	7.42534	5.53812e-11
cg05099537	0.87537	7.42497	5.54812e-11
cg10467747	0.875357	7.42465	5.55676e-11
cg26386385	0.875348	7.42445	5.56208e-11
cg09883979	0.875341	7.42429	5.56644e-11
cg04509429	0.875319	7.42377	5.58035e-11
cg10736139	0.875315	7.42368	5.58275e-11
cg22921619	0.875314	7.42364	5.58383e-11
cg03396922	0.875284	7.42296	5.60239e-11
cg27106513	0.875258	7.42234	5.61919e-11
cg03744043	0.875236	7.42181	5.63342e-11
cg18085683	0.875232	7.42174	5.63553e-11
cg21963854	0.875217	7.42138	5.64536e-11
cg04534320	0.875214	7.42131	5.64717e-11
cg20783223	0.875167	7.4202	5.67752e-11
cg08405119	0.875159	7.42002	5.68262e-11
cg15113351	0.875135	7.41946	5.69802e-11
cg11528519	0.875112	7.41891	5.71304e-11
cg04140525	0.875069	7.41792	5.74051e-11
cg17978548	0.875063	7.41777	5.74482e-11
cg04485482	0.875056	7.41761	5.74932e-11
cg15109150	0.875048	7.41743	5.75423e-11
cg26096034	0.875046	7.41738	5.75562e-11
cg02129147	0.874991	7.4161	5.7913e-11
cg11071479	0.874981	7.41587	5.79783e-11
cg27235148	0.874956	7.41528	5.81423e-11
cg10292855	0.874946	7.41504	5.82116e-11
cg05900440	0.874939	7.41488	5.82563e-11
cg07438888	0.874917	7.41436	5.84017e-11
cg05950943	0.874877	7.41342	5.86689e-11
cg05361273	0.874851	7.41283	5.88362e-11
cg12471836	0.874848	7.41274	5.88611e-11
cg11864574	0.874841	7.41258	5.89079e-11
cg18534396	0.874824	7.41218	5.90217e-11
cg25779645	0.874812	7.4119	5.91013e-11
cg16617372	0.874791	7.41143	5.92375e-11
cg00545674	0.874785	7.41128	5.92782e-11
cg09218398	0.874783	7.41124	5.929e-11
cg10512202	0.874776	7.41106	5.93421e-11
cg23882945	0.874765	7.41082	5.94123e-11
cg01118348	0.874762	7.41074	5.94335e-11
cg13435718	0.874735	7.41012	5.96138e-11
cg21824460	0.874729	7.40998	5.96534e-11
cg06217451	0.874705	7.40941	5.98187e-11
cg27505036	0.874663	7.40843	6.01007e-11
cg15415462	0.874662	7.40842	6.01042e-11
cg21515766	0.874658	7.40831	6.01372e-11
cg17058616	0.874651	7.40815	6.01836e-11
cg15467577	0.874634	7.40776	6.02974e-11
cg26933401	0.874621	7.40746	6.03858e-11
cg12160087	0.874606	7.40712	6.04854e-11
cg06891056	0.874587	7.40666	6.0618e-11
cg06627707	0.874575	7.40637	6.07028e-11
cg01756827	0.874549	7.40578	6.08774e-11
cg08374676	0.874523	7.40517	6.10562e-11
cg27141871	0.874505	7.40476	6.11771e-11
cg27357902	0.87449	7.4044	6.12861e-11
cg15103195	0.874483	7.40424	6.13324e-11
cg06972794	0.874448	7.40342	6.15751e-11
cg24224382	0.874431	7.40304	6.1689e-11
cg12223997	0.874411	7.40256	6.18337e-11
cg13349472	0.874382	7.40189	6.20327e-11
cg08662227	0.874328	7.40063	6.24106e-11
cg26052357	0.874324	7.40055	6.24375e-11
cg26166817	0.874321	7.40047	6.2461e-11
cg14327564	0.874284	7.39962	6.27163e-11
cg17912566	0.874276	7.39944	6.27736e-11
cg07928642	0.874258	7.399	6.29056e-11
cg22441310	0.874252	7.39888	6.29432e-11
cg05758082	0.874234	7.39845	6.30746e-11
cg13918150	0.874232	7.3984	6.30884e-11
cg07779693	0.874226	7.39826	6.31309e-11
cg16612562	0.874184	7.39729	6.34274e-11
cg15170442	0.874176	7.39711	6.34843e-11
cg00439261	0.874121	7.39583	6.38773e-11
cg13772815	0.874117	7.39573	6.39094e-11
cg02276070	0.874093	7.39517	6.40797e-11
cg14636077	0.874092	7.39515	6.40865e-11
cg12124543	0.874092	7.39515	6.4087e-11
cg09420399	0.874089	7.39509	6.41045e-11
cg01746241	0.874057	7.39435	6.43368e-11
cg04895345	0.874057	7.39434	6.43373e-11
cg07332002	0.873997	7.39295	6.47717e-11
cg01693193	0.873961	7.3921	6.50378e-11
cg21876626	0.873941	7.39164	6.51822e-11
cg00484358	0.873934	7.39149	6.52311e-11
cg18239942	0.873932	7.39144	6.52455e-11
cg19836999	0.873931	7.39142	6.52544e-11
cg25979526	0.873929	7.39138	6.52656e-11
cg21603537	0.873923	7.39123	6.53118e-11
cg04857672	0.873913	7.39099	6.53887e-11
cg10535500	0.873893	7.39054	6.55318e-11
cg07850604	0.873871	7.39002	6.56961e-11
cg00434010	0.873862	7.38981	6.57634e-11
cg18866267	0.873857	7.3897	6.5799e-11
cg20011604	0.873833	7.38915	6.59734e-11
cg12497581	0.873796	7.38829	6.62488e-11
cg27371385	0.873794	7.38825	6.62607e-11
cg15258447	0.87377	7.38768	6.64436e-11
cg11472521	0.873762	7.3875	6.65023e-11
cg14211310	0.873756	7.38737	6.65438e-11
cg17259487	0.873756	7.38735	6.6548e-11
cg05046936	0.873751	7.38726	6.65783e-11
cg00630276	0.873728	7.38671	6.67561e-11
cg15486183	0.873727	7.38669	6.67626e-11
cg07413060	0.873713	7.38637	6.68664e-11
cg11871090	0.873704	7.38616	6.69336e-11
cg02953912	0.873686	7.38575	6.70659e-11
cg16686757	0.873684	7.3857	6.7083e-11
cg17905091	0.873664	7.38523	6.72355e-11
cg19144071	0.873662	7.38519	6.72472e-11
cg20671649	0.873655	7.38503	6.72992e-11
cg20936142	0.873638	7.38463	6.74284e-11
cg21690925	0.873637	7.3846	6.74388e-11
cg26140911	0.873632	7.3845	6.74706e-11
cg17348495	0.873615	7.3841	6.76022e-11
cg21571166	0.873607	7.38392	6.76593e-11
cg09209493	0.873592	7.38356	6.77782e-11
cg21457856	0.873583	7.38335	6.78468e-11
cg06765686	0.873564	7.38292	6.79878e-11
cg19984257	0.873562	7.38287	6.80035e-11
cg01779270	0.873549	7.38257	6.81046e-11
cg22259123	0.873544	7.38246	6.81406e-11
cg24197374	0.873525	7.38203	6.82819e-11
cg14914552	0.873512	7.38171	6.83879e-11
cg16678001	0.873498	7.38139	6.84915e-11
cg23940311	0.87348	7.38099	6.86261e-11
cg11099027	0.873476	7.38088	6.86603e-11
cg03997700	0.873465	7.38064	6.8742e-11
cg09884422	0.873398	7.37908	6.9261e-11
cg17310259	0.873387	7.37883	6.93456e-11
cg15001131	0.873381	7.37869	6.93926e-11
cg12490835	0.873376	7.37857	6.94334e-11
cg25528501	0.873368	7.37839	6.94927e-11
cg16610917	0.873342	7.3778	6.96914e-11
cg07010948	0.873328	7.37747	6.98003e-11
cg27053629	0.873326	7.37741	6.98207e-11
cg17804100	0.873324	7.37738	6.98321e-11
cg07235635	0.873312	7.37711	6.99236e-11
cg04580151	0.873311	7.37708	6.99331e-11
cg18092471	0.8733	7.37683	7.00186e-11
cg04739880	0.873298	7.37678	7.00362e-11
cg26799250	0.873297	7.37676	7.00402e-11
cg21392435	0.873288	7.37654	7.01172e-11
cg08338284	0.873282	7.37641	7.01613e-11
cg18851795	0.87327	7.37613	7.02549e-11
cg05750031	0.873256	7.37582	7.03615e-11
cg05481257	0.873249	7.37565	7.04175e-11
cg00998744	0.873235	7.37533	7.05254e-11
cg14699734	0.873221	7.37499	7.06429e-11
cg22439873	0.873183	7.37413	7.09356e-11
cg22461434	0.87315	7.37337	7.11971e-11
cg03614916	0.873137	7.37305	7.13066e-11
cg25335944	0.873102	7.37226	7.15789e-11
cg14034325	0.873092	7.37204	7.16576e-11
cg05394800	0.873065	7.37141	7.18756e-11
cg06835752	0.873046	7.37097	7.20273e-11
cg13484553	0.873012	7.37017	7.23046e-11
cg26592247	0.872975	7.36934	7.2598e-11
cg14849140	0.872964	7.36908	7.26886e-11
cg00076538	0.872914	7.36794	7.30899e-11
cg08953826	0.87289	7.36738	7.32864e-11
cg16819299	0.872875	7.36703	7.34119e-11
cg14731407	0.87287	7.36691	7.34521e-11
cg01046511	0.872853	7.36653	7.35886e-11
cg25657713	0.872815	7.36566	7.38973e-11
cg14255337	0.872799	7.36528	7.40313e-11
cg02780919	0.872786	7.36497	7.41425e-11
cg07466788	0.872776	7.36475	7.42216e-11
cg23162310	0.872767	7.36456	7.42917e-11
cg00404923	0.872765	7.36451	7.43083e-11
cg13102585	0.872747	7.36409	7.4461e-11
cg24908980	0.87274	7.36393	7.45171e-11
cg13151171	0.87273	7.3637	7.46011e-11
cg12478578	0.872714	7.36333	7.47314e-11
cg11710162	0.872712	7.36328	7.47498e-11
cg22022716	0.872678	7.36251	7.50308e-11
cg21865687	0.872617	7.36109	7.55441e-11
cg06133205	0.872612	7.361	7.55796e-11
cg13660126	0.872609	7.36091	7.56104e-11
cg01307684	0.872591	7.3605	7.57592e-11
cg16519300	0.872569	7.36	7.59454e-11
cg16587805	0.872549	7.35954	7.61116e-11
cg01286434	0.872544	7.35942	7.61549e-11
cg14336333	0.872543	7.35941	7.616e-11
cg09040373	0.872537	7.35926	7.62136e-11
cg15487939	0.872494	7.35827	7.65805e-11
cg12047260	0.872477	7.35789	7.67213e-11
cg23162571	0.872447	7.35719	7.69794e-11
cg11541120	0.872437	7.35697	7.70635e-11
cg11159252	0.872401	7.35614	7.73696e-11
cg16478412	0.87236	7.35521	7.77211e-11
cg16097724	0.872357	7.35514	7.77469e-11
cg04341028	0.872313	7.35413	7.81254e-11
cg07143279	0.872276	7.35327	7.84491e-11
cg00197058	0.872274	7.35323	7.84644e-11
cg20163033	0.872266	7.35305	7.8535e-11
cg10871337	0.87226	7.35292	7.85814e-11
cg05462761	0.872252	7.35273	7.86545e-11
cg15285513	0.872229	7.35221	7.88516e-11
cg09587487	0.872226	7.35213	7.8884e-11
cg15119221	0.872219	7.35196	7.89454e-11
cg24691336	0.872164	7.35072	7.94194e-11
cg16355771	0.872162	7.35067	7.9441e-11
cg00940323	0.872152	7.35044	7.95268e-11
cg03576555	0.872146	7.35031	7.95793e-11
cg09884635	0.872128	7.3499	7.97341e-11
cg17441018	0.872103	7.34932	7.99604e-11
cg02625804	0.872095	7.34914	8.00299e-11
cg13254240	0.872091	7.34905	8.00621e-11
cg13043937	0.872085	7.3489	8.01214e-11
cg08111748	0.872049	7.34809	8.04335e-11
cg07050715	0.872036	7.34778	8.0554e-11
cg09230711	0.872002	7.34702	8.08506e-11
cg21532103	0.871994	7.34683	8.09251e-11
cg18706316	0.871994	7.34682	8.09276e-11
cg14781755	0.871969	7.34625	8.11508e-11
cg00398492	0.871966	7.34619	8.11743e-11
cg10624665	0.87195	7.34581	8.13233e-11
cg03835824	0.871943	7.34567	8.13804e-11
cg02106762	0.871909	7.34488	8.16888e-11
cg13940723	0.871904	7.34476	8.17354e-11
cg24769591	0.871816	7.34277	8.2524e-11
cg11359724	0.871807	7.34255	8.26141e-11
cg23220897	0.871764	7.34158	8.29982e-11
cg24150153	0.87176	7.34148	8.30393e-11
cg20680265	0.871732	7.34084	8.3297e-11
cg18647960	0.87171	7.34035	8.34939e-11
cg17604055	0.871703	7.34017	8.35638e-11
cg18999419	0.8717	7.34012	8.35848e-11
cg12069185	0.8717	7.34011	8.35915e-11
cg21516044	0.871652	7.33902	8.40306e-11
cg16504933	0.871597	7.33776	8.45416e-11
cg21631918	0.871579	7.33737	8.47026e-11
cg26619347	0.871564	7.33702	8.48437e-11
cg11898162	0.871558	7.33687	8.49037e-11
cg19940231	0.871539	7.33645	8.50773e-11
cg04259845	0.871532	7.33628	8.51459e-11
cg27221998	0.87153	7.33625	8.51618e-11
cg07841173	0.871491	7.33534	8.55323e-11
cg14604470	0.871475	7.335	8.56752e-11
cg15061159	0.871472	7.33493	8.57042e-11
cg25772723	0.871459	7.33462	8.58333e-11
cg01650776	0.871434	7.33404	8.607e-11
cg14994639	0.871428	7.33391	8.61242e-11
cg06997767	0.871409	7.33348	8.63033e-11
cg09007331	0.8714	7.33329	8.63836e-11
cg12557393	0.871371	7.33261	8.66648e-11
cg21428460	0.871346	7.33205	8.69018e-11
cg20207470	0.871335	7.33181	8.70014e-11
cg19075717	0.871328	7.33164	8.70735e-11
cg16892553	0.871321	7.33148	8.71404e-11
cg23123731	0.871311	7.33125	8.72382e-11
cg09430854	0.871298	7.33096	8.73589e-11
cg15327731	0.871282	7.33059	8.7513e-11
cg13108687	0.871272	7.33037	8.76092e-11
cg03171776	0.871271	7.33035	8.7616e-11
cg20310894	0.871261	7.33012	8.77116e-11
cg18556939	0.871242	7.32969	8.78943e-11
cg11735435	0.871204	7.32882	8.8265e-11
cg04240553	0.87119	7.3285	8.84013e-11
cg04726374	0.871188	7.32847	8.84147e-11
cg15294489	0.871186	7.3284	8.84418e-11
cg03051392	0.871171	7.32807	8.8584e-11
cg17758446	0.871163	7.32788	8.86642e-11
cg01008541	0.871136	7.32728	8.89212e-11
cg16152984	0.871122	7.32697	8.90551e-11
cg05835439	0.871122	7.32696	8.90571e-11
cg21269843	0.871112	7.32673	8.91578e-11
cg08627010	0.871109	7.32668	8.91812e-11
cg20594135	0.871101	7.32649	8.92595e-11
cg09500196	0.871072	7.32583	8.95438e-11
cg09187007	0.871069	7.32576	8.95747e-11
cg03662459	0.871069	7.32575	8.95804e-11
cg14406216	0.871058	7.3255	8.96856e-11
cg27041049	0.87105	7.32531	8.97681e-11
cg04335293	0.871038	7.32506	8.98774e-11
cg17229420	0.871025	7.32475	9.00113e-11
cg08622677	0.871002	7.32425	9.0231e-11
cg23540654	0.870966	7.32342	9.05916e-11
cg05986838	0.870965	7.32339	9.06047e-11
cg04518554	0.870964	7.32338	9.06089e-11
cg00109213	0.870937	7.32276	9.088e-11
cg07073140	0.870924	7.32246	9.10086e-11
cg10910344	0.870922	7.32242	9.10286e-11
cg12274610	0.870896	7.32183	9.12862e-11
cg22682811	0.87087	7.32123	9.15496e-11
cg15528437	0.870865	7.32112	9.15991e-11
cg00463485	0.870851	7.3208	9.17414e-11
cg00232483	0.87084	7.32056	9.18487e-11
cg12119582	0.870832	7.32039	9.19234e-11
cg13109135	0.870828	7.32029	9.19684e-11
cg18644049	0.870823	7.32018	9.20173e-11
cg23449696	0.870802	7.3197	9.22281e-11
cg16564135	0.870769	7.31894	9.25661e-11
cg08574915	0.870766	7.31889	9.25899e-11
cg23755299	0.870757	7.31867	9.26866e-11
cg16134629	0.870742	7.31835	9.28298e-11
cg16153776	0.870741	7.31832	9.28433e-11
cg16790847	0.870735	7.31818	9.29048e-11
cg11213746	0.870725	7.31795	9.30111e-11
cg17479898	0.870715	7.31774	9.31032e-11
cg00629427	0.870708	7.31757	9.31772e-11
cg08877283	0.8707	7.31738	9.32656e-11
cg23620639	0.870679	7.31691	9.3475e-11
cg03374695	0.870679	7.31691	9.34759e-11
cg15383093	0.870678	7.3169	9.34824e-11
cg22138219	0.87067	7.31671	9.35641e-11
cg00236919	0.870647	7.31618	9.38062e-11
cg21344659	0.870628	7.31576	9.39964e-11
cg16537676	0.870619	7.31555	9.40897e-11
cg02785006	0.870612	7.31541	9.41547e-11
cg11795854	0.870585	7.31478	9.44392e-11
cg16835843	0.870538	7.31372	9.49219e-11
cg16065332	0.870523	7.31338	9.50791e-11
cg11117177	0.870498	7.31282	9.53374e-11
cg12368105	0.870494	7.31273	9.53773e-11
cg21996236	0.870475	7.31231	9.55705e-11
cg08194989	0.870463	7.31203	9.56963e-11
cg07337112	0.870462	7.31201	9.57071e-11
cg01141812	0.870458	7.3119	9.57562e-11
cg14012310	0.870439	7.31148	9.59541e-11
cg10395317	0.870437	7.31145	9.59677e-11
cg05232865	0.870413	7.31091	9.62179e-11
cg17460054	0.870395	7.3105	9.64081e-11
cg01394471	0.870384	7.31025	9.65227e-11
cg09160583	0.870363	7.30977	9.67458e-11
cg16741986	0.870356	7.30961	9.6818e-11
cg13478588	0.870355	7.30958	9.68348e-11
cg08923270	0.870342	7.30929	9.69671e-11
cg08364722	0.870338	7.30921	9.70076e-11
cg17156867	0.870335	7.30913	9.70423e-11
cg25467634	0.870332	7.30906	9.70779e-11
cg00356897	0.870319	7.30876	9.72155e-11
cg22953687	0.870298	7.30831	9.74284e-11
cg14114354	0.870272	7.30771	9.77118e-11
cg08310837	0.87027	7.30767	9.77301e-11
cg07451524	0.870269	7.30766	9.77352e-11
cg07659054	0.870256	7.30735	9.78804e-11
cg04819959	0.870243	7.30707	9.80129e-11
cg22801992	0.870215	7.30641	9.83207e-11
cg23346716	0.870191	7.30589	9.857e-11
cg02197228	0.870163	7.30526	9.88676e-11
cg07794413	0.870153	7.30502	9.89817e-11
cg18964375	0.87015	7.30497	9.90082e-11
cg26081188	0.870148	7.30491	9.90339e-11
cg09015774	0.870088	7.30355	9.96837e-11
cg24283049	0.870077	7.30332	9.97966e-11
cg27515862	0.870065	7.30305	9.99258e-11
cg09395443	0.870044	7.30256	1.00161e-10
cg23065715	0.870042	7.30251	1.00184e-10
cg10224581	0.870026	7.30217	1.00351e-10
cg11570656	0.87001	7.30181	1.00525e-10
cg23345570	0.87	7.30158	1.00637e-10
cg03013917	0.869999	7.30157	1.00642e-10
cg21518261	0.869982	7.30118	1.00828e-10
cg19707448	0.86994	7.30022	1.01297e-10
cg04611812	0.86993	7.3	1.01404e-10
cg00597876	0.869919	7.29974	1.01529e-10
cg24962643	0.869913	7.29963	1.01586e-10
cg20948740	0.869912	7.29959	1.01603e-10
cg03872831	0.869891	7.29913	1.01831e-10
cg12653738	0.869886	7.29902	1.01883e-10
cg07920074	0.869876	7.29878	1.02003e-10
cg02042251	0.869852	7.29825	1.02259e-10
cg04614483	0.869852	7.29824	1.02266e-10
cg03625952	0.869848	7.29815	1.02309e-10
cg01601845	0.869831	7.29777	1.02496e-10
cg17140978	0.869818	7.29748	1.02641e-10
cg05389301	0.869807	7.29723	1.02765e-10
cg16918905	0.869804	7.29717	1.02792e-10
cg18057028	0.869792	7.29689	1.02932e-10
cg11787522	0.86978	7.29663	1.0306e-10
cg15120085	0.869776	7.29653	1.03112e-10
cg26053175	0.869763	7.29624	1.03252e-10
cg21035402	0.869753	7.29603	1.03361e-10
cg11277050	0.869751	7.29597	1.03389e-10
cg15712310	0.869746	7.29587	1.03439e-10
cg19984262	0.869746	7.29586	1.03445e-10
cg01243513	0.869735	7.29561	1.03566e-10
cg14742552	0.869733	7.29557	1.03589e-10
cg10808195	0.869724	7.29537	1.03688e-10
cg24283921	0.869692	7.29464	1.04052e-10
cg00800141	0.869687	7.29452	1.04111e-10
cg03031932	0.869649	7.29369	1.04531e-10
cg08569517	0.869629	7.29323	1.0476e-10
cg01972495	0.869628	7.2932	1.04774e-10
cg05921579	0.869625	7.29315	1.04801e-10
cg26895569	0.869619	7.29301	1.0487e-10
cg04646282	0.869612	7.29286	1.04948e-10
cg24209897	0.869581	7.29215	1.05307e-10
cg06294847	0.869556	7.29159	1.05592e-10
cg24534129	0.869556	7.29159	1.05592e-10
cg15575675	0.869535	7.29113	1.05826e-10
cg04282607	0.869511	7.29059	1.06099e-10
cg05308970	0.869511	7.29057	1.06107e-10
cg13471424	0.869499	7.29031	1.06241e-10
cg09375377	0.86949	7.29011	1.06343e-10
cg06766639	0.869489	7.2901	1.06351e-10
cg05650846	0.869489	7.29009	1.06352e-10
cg07547695	0.869487	7.29004	1.06379e-10
cg06041466	0.869474	7.28974	1.06535e-10
cg11330843	0.869453	7.28928	1.06772e-10
cg05152369	0.869428	7.28872	1.07058e-10
cg07537750	0.869428	7.28872	1.07059e-10
cg07594764	0.869421	7.28857	1.07137e-10
cg03270204	0.869413	7.28838	1.07233e-10
cg19298856	0.869408	7.28826	1.07297e-10
cg17202445	0.869387	7.2878	1.07533e-10
cg18977021	0.869357	7.28713	1.07881e-10
cg04164838	0.869318	7.28626	1.08333e-10
cg07405771	0.869301	7.28586	1.08542e-10
cg05487895	0.869272	7.28521	1.08879e-10
cg14963649	0.869264	7.28503	1.08972e-10
cg07333083	0.869241	7.28452	1.09243e-10
cg15713910	0.869241	7.28452	1.09243e-10
cg21317164	0.86924	7.28451	1.09248e-10
cg23774762	0.869224	7.28413	1.09446e-10
cg05089931	0.869211	7.28386	1.0959e-10
cg10812247	0.869203	7.28367	1.09691e-10
cg13363972	0.869191	7.2834	1.09833e-10
cg18871437	0.86916	7.28272	1.10193e-10
cg15248035	0.869143	7.28233	1.10397e-10
cg22081142	0.869139	7.28224	1.10447e-10
cg10242565	0.869133	7.28211	1.10514e-10
cg13813710	0.869116	7.28173	1.10717e-10
cg15961693	0.869116	7.28172	1.10721e-10
cg22499652	0.869108	7.28154	1.10819e-10
cg26251599	0.869101	7.2814	1.10894e-10
cg04289385	0.869092	7.28118	1.11008e-10
cg13571972	0.869076	7.28083	1.11195e-10
cg08091596	0.869075	7.2808	1.11214e-10
cg05890021	0.869072	7.28075	1.11242e-10
cg02032970	0.869066	7.2806	1.11321e-10
cg04144173	0.868979	7.27865	1.12367e-10
cg17870997	0.868955	7.27812	1.12657e-10
cg25124952	0.868937	7.27772	1.12875e-10
cg02606403	0.868929	7.27754	1.12972e-10
cg22101576	0.868893	7.27673	1.13412e-10
cg01998801	0.86889	7.27667	1.13441e-10
cg10512089	0.868887	7.27661	1.13476e-10
cg12305431	0.868886	7.27657	1.13496e-10
cg26940676	0.868881	7.27646	1.13557e-10
cg06602847	0.868876	7.27635	1.13616e-10
cg19348272	0.868876	7.27635	1.13619e-10
cg24237958	0.868859	7.27597	1.13823e-10
cg12980046	0.868857	7.27592	1.13853e-10
cg01650557	0.868855	7.27589	1.13869e-10
cg10161008	0.86885	7.27577	1.13934e-10
cg27384476	0.86885	7.27576	1.13938e-10
cg01173324	0.868787	7.27436	1.1471e-10
cg16658412	0.868752	7.27359	1.15137e-10
cg18057548	0.868738	7.27327	1.15314e-10
cg22948808	0.868736	7.27323	1.15335e-10
cg14163722	0.868736	7.27323	1.15336e-10
cg25939380	0.868715	7.27276	1.15594e-10
cg06898168	0.86871	7.27266	1.15653e-10
cg18001524	0.868695	7.27231	1.15848e-10
cg27368025	0.868687	7.27214	1.15942e-10
cg09470112	0.868683	7.27205	1.15989e-10
cg06480224	0.868682	7.27203	1.16002e-10
cg22620111	0.868653	7.27138	1.16365e-10
cg21089050	0.86865	7.27131	1.16405e-10
cg19393314	0.868648	7.27127	1.16425e-10
cg05879394	0.868629	7.27083	1.16673e-10
cg07570430	0.868616	7.27055	1.1683e-10
cg04198545	0.868615	7.27054	1.16837e-10
cg03839949	0.868602	7.27024	1.17003e-10
cg26445608	0.868598	7.27014	1.17061e-10
cg00622618	0.868594	7.27005	1.17109e-10
cg13695311	0.868567	7.26946	1.17443e-10
cg01257837	0.868545	7.26896	1.17727e-10
cg15046965	0.868543	7.26893	1.17743e-10
cg22542731	0.868541	7.26887	1.17776e-10
cg08390209	0.868523	7.26848	1.17998e-10
cg10332181	0.868517	7.26833	1.18082e-10
cg27288272	0.868514	7.26828	1.1811e-10
cg14881371	0.868509	7.26817	1.18172e-10
cg13081014	0.868505	7.26807	1.18229e-10
cg03001176	0.868493	7.2678	1.18386e-10
cg10973967	0.868491	7.26775	1.18411e-10
cg06413794	0.868487	7.26768	1.18452e-10
cg03270710	0.86848	7.26752	1.18543e-10
cg18135796	0.868444	7.26671	1.19005e-10
cg18537454	0.868435	7.26651	1.19121e-10
cg10758686	0.868405	7.26585	1.195e-10
cg00916854	0.868405	7.26584	1.19502e-10
cg10359913	0.868404	7.26582	1.19512e-10
cg15822321	0.868399	7.26571	1.19576e-10
cg07259882	0.868359	7.26481	1.20094e-10
cg01912286	0.868331	7.26419	1.20457e-10
cg13579205	0.868323	7.26403	1.20548e-10
cg21036766	0.868316	7.26387	1.20638e-10
cg18802332	0.868313	7.26379	1.20689e-10
cg02858652	0.868311	7.26376	1.20702e-10
cg09279169	0.868305	7.26362	1.20783e-10
cg05009601	0.868302	7.26355	1.20828e-10
cg23786818	0.868279	7.26303	1.21127e-10
cg07342752	0.868248	7.26235	1.21526e-10
cg17497608	0.868225	7.26185	1.21818e-10
cg11594137	0.868195	7.26118	1.2221e-10
cg22436429	0.868192	7.26111	1.22247e-10
cg17062546	0.86817	7.26061	1.22541e-10
cg06755180	0.868144	7.26003	1.22886e-10
cg21917740	0.868143	7.26	1.229e-10
cg05695838	0.868121	7.25953	1.2318e-10
cg04841442	0.868104	7.25915	1.23408e-10
cg22964758	0.868097	7.25899	1.23502e-10
cg12841266	0.868073	7.25846	1.23813e-10
cg10191248	0.868058	7.25813	1.24009e-10
cg24395607	0.868055	7.25806	1.24055e-10
cg23024102	0.868051	7.25798	1.24103e-10
cg08794720	0.868049	7.25792	1.24137e-10
cg24467428	0.86802	7.25728	1.24519e-10
cg06710900	0.868018	7.25724	1.24541e-10
cg22134476	0.867998	7.25678	1.24817e-10
cg10347456	0.867978	7.25635	1.25078e-10
cg13902102	0.867973	7.25624	1.25144e-10
cg24214260	0.867958	7.25591	1.25341e-10
cg05923197	0.86793	7.25528	1.25718e-10
cg11530677	0.867927	7.25521	1.25761e-10
cg08972916	0.867921	7.25507	1.25846e-10
cg10257227	0.867916	7.25497	1.25906e-10
cg08859675	0.867907	7.25477	1.26026e-10
cg06567447	0.867897	7.25454	1.26167e-10
cg21647749	0.867895	7.2545	1.26195e-10
cg25083782	0.867893	7.25447	1.26212e-10
cg05501498	0.867881	7.2542	1.26374e-10
cg13926803	0.867867	7.25388	1.26568e-10
cg13826564	0.867847	7.25344	1.26835e-10
cg11173668	0.867827	7.253	1.27107e-10
cg26038465	0.867823	7.25291	1.27157e-10
cg16361966	0.867809	7.25261	1.27345e-10
cg14806418	0.867808	7.25257	1.27366e-10
cg14288326	0.867765	7.25162	1.27951e-10
cg11344997	0.867749	7.25127	1.28166e-10
cg04211632	0.867747	7.25122	1.28195e-10
cg08799727	0.867719	7.2506	1.28575e-10
cg12373771	0.867718	7.25057	1.28598e-10
cg12888432	0.867715	7.25051	1.28635e-10
cg12116288	0.867713	7.25047	1.28658e-10
cg07619142	0.867711	7.25043	1.28681e-10
cg16124934	0.86771	7.25039	1.28706e-10
cg20636743	0.867704	7.25026	1.28787e-10
cg08125874	0.867681	7.24975	1.29102e-10
cg06308130	0.867668	7.24946	1.2928e-10
cg01971671	0.867667	7.24945	1.29292e-10
cg19951244	0.867653	7.24915	1.29478e-10
cg05293023	0.86765	7.24906	1.29531e-10
cg26689666	0.86764	7.24885	1.29664e-10
cg06220583	0.867638	7.2488	1.29691e-10
cg12760508	0.867629	7.24862	1.29808e-10
cg24255269	0.867597	7.24789	1.3026e-10
cg02909446	0.867578	7.24747	1.30524e-10
cg09338045	0.867575	7.24741	1.3056e-10
cg13767779	0.867566	7.24721	1.30689e-10
cg04789125	0.867564	7.24717	1.30713e-10
cg25301767	0.867561	7.24711	1.3075e-10
cg05159732	0.867559	7.24706	1.30779e-10
cg08976706	0.867559	7.24706	1.3078e-10
cg12800463	0.867553	7.24693	1.30861e-10
cg10780403	0.867539	7.24661	1.31064e-10
cg26011996	0.867532	7.24645	1.31164e-10
cg10791959	0.867526	7.24631	1.3125e-10
cg01369251	0.867508	7.24594	1.31489e-10
cg13207250	0.867467	7.24502	1.32069e-10
cg08381274	0.867464	7.24495	1.32114e-10
cg09503767	0.867434	7.2443	1.32526e-10
cg02240624	0.867413	7.24383	1.32825e-10
cg18150909	0.867402	7.24359	1.32977e-10
cg09113284	0.86733	7.24199	1.34001e-10
cg04960642	0.867323	7.24183	1.34102e-10
cg09782912	0.867305	7.24144	1.34355e-10
cg23893332	0.867303	7.24138	1.34392e-10
cg22505006	0.8673	7.24132	1.34437e-10
cg12647423	0.86724	7.24	1.35288e-10
cg14391474	0.867232	7.23981	1.35408e-10
cg14060471	0.867214	7.23943	1.35661e-10
cg10078009	0.867212	7.23938	1.35688e-10
cg17424859	0.867203	7.23919	1.35818e-10
cg17356056	0.867198	7.23908	1.35887e-10
cg17327404	0.86719	7.23889	1.36008e-10
cg09370066	0.867184	7.23877	1.36087e-10
cg18377670	0.867168	7.23841	1.36323e-10
cg23077820	0.867165	7.23835	1.36365e-10
cg12813792	0.867153	7.23808	1.36538e-10
cg14104626	0.867145	7.23789	1.36664e-10
cg16385763	0.867125	7.23745	1.36952e-10
cg11395402	0.867118	7.23731	1.37045e-10
cg10574897	0.867099	7.23689	1.37323e-10
cg10717312	0.867097	7.23683	1.3736e-10
cg12581592	0.867075	7.23637	1.37668e-10
cg12826247	0.867075	7.23635	1.37677e-10
cg23920642	0.867048	7.23577	1.38061e-10
cg10802833	0.867042	7.23563	1.38155e-10
cg06292891	0.86704	7.23558	1.38185e-10
cg13063900	0.867025	7.23524	1.3841e-10
cg13475484	0.866983	7.23432	1.39028e-10
cg11076954	0.866978	7.23422	1.39089e-10
cg26191586	0.866976	7.23418	1.39117e-10
cg21942557	0.866964	7.2339	1.39306e-10
cg19488028	0.866963	7.23389	1.39315e-10
cg23356451	0.866957	7.23376	1.39401e-10
cg17808882	0.866957	7.23375	1.39406e-10
cg03341576	0.866957	7.23374	1.39409e-10
cg10359157	0.866941	7.23339	1.39645e-10
cg00325378	0.866912	7.23276	1.40066e-10
cg22197050	0.866912	7.23276	1.40071e-10
cg24870340	0.866903	7.23257	1.402e-10
cg26088680	0.866887	7.2322	1.40446e-10
cg18161208	0.866859	7.2316	1.40851e-10
cg15680973	0.866839	7.23116	1.41149e-10
cg08718880	0.866833	7.23103	1.41239e-10
cg21817179	0.866832	7.23101	1.41253e-10
cg26545580	0.86683	7.23096	1.41287e-10
cg13518079	0.86682	7.23073	1.41437e-10
cg05536082	0.86682	7.23072	1.41444e-10
cg09723341	0.866804	7.23038	1.41679e-10
cg26703182	0.866799	7.23027	1.41752e-10
cg04071264	0.866791	7.23009	1.41876e-10
cg07221224	0.866764	7.2295	1.42277e-10
cg05404728	0.86669	7.22786	1.43397e-10
cg15792938	0.866677	7.22758	1.4359e-10
cg08563839	0.866673	7.22749	1.43654e-10
cg19588697	0.866639	7.22675	1.44167e-10
cg08977371	0.866627	7.22648	1.4435e-10
cg07816520	0.866598	7.22584	1.44796e-10
cg11411203	0.866557	7.22494	1.4542e-10
cg17540159	0.866553	7.22486	1.45479e-10
cg20235075	0.866527	7.22428	1.45885e-10
cg03936449	0.866503	7.22377	1.46243e-10
cg07820064	0.866489	7.22344	1.4647e-10
cg06485521	0.866451	7.22261	1.47057e-10
cg00105570	0.866432	7.22219	1.47352e-10
cg12579921	0.866416	7.22185	1.47596e-10
cg12731773	0.866403	7.22157	1.47792e-10
cg17757683	0.866403	7.22156	1.47795e-10
cg04036070	0.866375	7.22094	1.48235e-10
cg08724254	0.866373	7.22091	1.48262e-10
cg25743234	0.866339	7.22015	1.48799e-10
cg08857190	0.866315	7.21963	1.49173e-10
cg12023999	0.866306	7.21943	1.49311e-10
cg21120535	0.866268	7.2186	1.49907e-10
cg10404148	0.866264	7.21851	1.49971e-10
cg17250863	0.866253	7.21826	1.50156e-10
cg10724984	0.866237	7.2179	1.50411e-10
cg23513775	0.86623	7.21777	1.50507e-10
cg08639366	0.866228	7.21771	1.50552e-10
cg23860422	0.866226	7.21768	1.50574e-10
cg16308778	0.866226	7.21767	1.50576e-10
cg18391972	0.866217	7.21748	1.50718e-10
cg16063162	0.866213	7.21739	1.50784e-10
cg27363529	0.866209	7.21731	1.50839e-10
cg16197636	0.866208	7.21727	1.50867e-10
cg04239247	0.866165	7.21634	1.5154e-10
cg08513626	0.866128	7.21552	1.52142e-10
cg04863427	0.866082	7.21452	1.52873e-10
cg11220870	0.866076	7.21439	1.52964e-10
cg17564844	0.866073	7.21432	1.53016e-10
cg02682369	0.866029	7.21336	1.53718e-10
cg06573402	0.866009	7.21291	1.54052e-10
cg22564695	0.865999	7.2127	1.5421e-10
cg23520255	0.86598	7.21227	1.54523e-10
cg16291204	0.865978	7.21224	1.54546e-10
cg07506658	0.865962	7.21188	1.54814e-10
cg17928960	0.865959	7.21182	1.54857e-10
cg18502829	0.865951	7.21164	1.54993e-10
cg23575319	0.865917	7.21091	1.55537e-10
cg26785220	0.865885	7.21021	1.56062e-10
cg20088964	0.865859	7.20964	1.56485e-10
cg27484349	0.865859	7.20964	1.56487e-10
cg24110540	0.865843	7.20927	1.56761e-10
cg26332061	0.865835	7.20911	1.56883e-10
cg27532171	0.865825	7.20889	1.57052e-10
cg18358136	0.865822	7.20883	1.57098e-10
cg15512175	0.865779	7.20788	1.57811e-10
cg15872458	0.865779	7.20787	1.57816e-10
cg25141064	0.865769	7.20766	1.5798e-10
cg06088739	0.865761	7.20749	1.58104e-10
cg15038402	0.865747	7.20718	1.58339e-10
cg00653650	0.865746	7.20717	1.5835e-10
cg24313631	0.865742	7.20707	1.58425e-10
cg00230074	0.865738	7.20698	1.58497e-10
cg13366057	0.865719	7.20656	1.58811e-10
cg06833233	0.865707	7.2063	1.59012e-10
cg22199912	0.865696	7.20606	1.5919e-10
cg19846168	0.865683	7.20579	1.59401e-10
cg09978753	0.865676	7.20564	1.59517e-10
cg12371924	0.865675	7.20561	1.5954e-10
cg08996748	0.865671	7.20553	1.59598e-10
cg06445279	0.86567	7.2055	1.59618e-10
cg18616385	0.865665	7.2054	1.59697e-10
cg22368036	0.865641	7.20486	1.60108e-10
cg12731671	0.865628	7.20459	1.6032e-10
cg00667862	0.865626	7.20453	1.60364e-10
cg06315439	0.865623	7.20446	1.60416e-10
cg04738197	0.86561	7.20418	1.60632e-10
cg19338793	0.865601	7.20399	1.60782e-10
cg10950644	0.865595	7.20387	1.60873e-10
cg19483242	0.865566	7.20322	1.61374e-10
cg05521474	0.865542	7.20269	1.6178e-10
cg20138404	0.865527	7.20239	1.6202e-10
cg03722279	0.865527	7.20238	1.62021e-10
cg23145794	0.865511	7.20203	1.62294e-10
cg15160859	0.865495	7.20168	1.62571e-10
cg26025224	0.865485	7.20146	1.62741e-10
cg06098530	0.865475	7.20124	1.62911e-10
cg00087316	0.865416	7.19995	1.6392e-10
cg26400885	0.86536	7.19874	1.64873e-10
cg15496956	0.865339	7.19828	1.65237e-10
cg02991753	0.865334	7.19816	1.65336e-10
cg26126596	0.86533	7.19808	1.65393e-10
cg07715201	0.865293	7.19727	1.66039e-10
cg23403004	0.865283	7.19705	1.66211e-10
cg21320455	0.865283	7.19705	1.66214e-10
cg13398715	0.86528	7.19698	1.66272e-10
cg10042335	0.865272	7.19682	1.66399e-10
cg21830222	0.865264	7.19665	1.66535e-10
cg14064024	0.865239	7.1961	1.66973e-10
cg09541539	0.86522	7.19568	1.67309e-10
cg15913964	0.865204	7.19534	1.67583e-10
cg16535018	0.865203	7.19531	1.67602e-10
cg11823496	0.865184	7.1949	1.67931e-10
cg21585766	0.865176	7.19473	1.6807e-10
cg05259305	0.865152	7.19419	1.68501e-10
cg02629833	0.86515	7.19416	1.68526e-10
cg24408313	0.865144	7.19402	1.68643e-10
cg07567823	0.865143	7.194	1.68659e-10
cg03810768	0.865113	7.19335	1.69187e-10
cg08778659	0.865065	7.1923	1.70033e-10
cg14371677	0.865063	7.19227	1.70063e-10
cg10296867	0.865059	7.19218	1.70132e-10
cg03620967	0.865034	7.19163	1.70583e-10
cg09374175	0.865032	7.19159	1.70615e-10
cg09074113	0.865009	7.19108	1.71034e-10
cg17355583	0.865001	7.1909	1.71179e-10
cg11484863	0.86498	7.19045	1.7155e-10
cg14688342	0.864962	7.19006	1.71865e-10
cg07755735	0.864894	7.18859	1.73082e-10
cg02971792	0.864893	7.18857	1.731e-10
cg08647476	0.864886	7.1884	1.73237e-10
cg18568061	0.864884	7.18836	1.73269e-10
cg12349643	0.864871	7.18808	1.73502e-10
cg26626205	0.864871	7.18807	1.7351e-10
cg07351143	0.86486	7.18784	1.73702e-10
cg23382699	0.864853	7.1877	1.73823e-10
cg19031565	0.86484	7.18742	1.74055e-10
cg21482661	0.864838	7.18738	1.7409e-10
cg23193759	0.864838	7.18736	1.74105e-10
cg23907926	0.864833	7.18726	1.74187e-10
cg14531663	0.864832	7.18724	1.74207e-10
cg21752601	0.864784	7.18619	1.75084e-10
cg10816169	0.86478	7.18611	1.75153e-10
cg23645091	0.864776	7.18602	1.75224e-10
cg03941993	0.864771	7.18592	1.75311e-10
cg24462468	0.864757	7.18561	1.75573e-10
cg18572653	0.864753	7.18552	1.75644e-10
cg10455723	0.864705	7.18448	1.7652e-10
cg01507019	0.864695	7.18427	1.76701e-10
cg14159011	0.864687	7.18409	1.76851e-10
cg22223941	0.864679	7.18392	1.76999e-10
cg08687948	0.864657	7.18343	1.7741e-10
cg13069237	0.86464	7.18306	1.77727e-10
cg27658089	0.864606	7.18232	1.78353e-10
cg04383849	0.864603	7.18226	1.7841e-10
cg16606671	0.864596	7.18212	1.78529e-10
cg14394451	0.864592	7.18202	1.78611e-10
cg11502416	0.864577	7.1817	1.78881e-10
cg24128371	0.86455	7.1811	1.79395e-10
cg15454523	0.864549	7.18109	1.79407e-10
cg12483301	0.864549	7.18109	1.79407e-10
cg11911550	0.864531	7.18069	1.79749e-10
cg09470643	0.86452	7.18045	1.79953e-10
[truncated: 334,934+ more rows]
